# Supplementary material for: Identification of potential SARS‐CoV‐2 genomic regions representing hallmarks for adaptation to different hosts
Source: IMetaOmics. 2025 May 2;2(2):e70019. doi: 10.1002/imo2.70019 (PMC12806211; doi:10.1002/imo2.70019)
Supplement: Supplementary file 1 — Table S1. Binomial nomenclature of animal species, in which SARS‐CoV‐2 isolates retrieved for this study. Table S2. The accession ID, geographical location, host species, and collection date of every genomic sequence of isolates collected in the US white‐tailed deer group (Odocoileus virginianus) (EPI_SET_240422va, https://doi.org/10.55876/gis8.240422va) in the deer dataset. Related to File S1. Table S3. The accession ID, geographical location, host species, and collection date of every genomic sequence of isolates collected in the early 2021 human group (April 2021, EPI_SET_240422rw, https://doi.org/10.55876/gis8.240422rw) in the deer dataset. Related to File S2. Table S4. The accession ID, geographical location, host species, and collection date of every genomic sequence of isolates collected in the late 2021 human group (November 2021, EPI_SET_240422qc, https://doi.org/10.55876/gis8.240422qc) in the deer dataset. Related to File S3. Table S5. The accession ID, geographical location, host species, and collection date of every genomic sequence of isolates collected from 34 bat species from the NCBI Virus database in the bat dataset. Table S6. The accession ID, geographical location, host species, and collection date of every genomic sequence of isolates collected in the human group (EPI_SET_240422qm, https://doi.org/10.55876/gis8.240422qm) in the bat dataset. Related to File S6. Table S7. Descriptions and functionality of parameters embedded in PORT‐EK. Table S8. Recorded running times and peak memory usage for the datasets used in this study. Table S9. Benchmark of the functionality of PORT‐EK using the bat dataset. Table S10. Benchmark of the functionality of PORT‐EK using the deer dataset. Table S11. A list of enriched k‐mers identified in the deer dataset. Table S12. A list of enriched k‐mers identified in the bat dataset. Table S13. Details of dense neural network (DNN) architecture, hyperparameters, and training. Table S14. The accession ID, geographical loca [file IMO2-2-e70019-s001.xlsx]

## Sheet: S1
Table S1. Binomial nomenclature of animal species, in which SARS-CoV-2 isolates retrieved for this study.
SARS-CoV-2 animal host	Binomial nomenclature	Number of retrieved genomic sequences
US white-tailed deer	Odocoileus virginianus	336
Bat	Aselliscus stoliczkanus	1
Bat	Chaerephon plicatus	1
Bat	Unspecified Chiroptera	22
Bat	Eonycteris spelaea	1
Bat	Eptesicus japonensis	2
Bat	Hipposideros pratti	2
Bat	Hypsugo pulveratus	2
Bat	Hypsugo savii	1
Bat	Laephotis capensis	2
Bat	Pipistrellus abramus	3
Bat	Pipistrellus kuhlii	1
Bat	Pipistrellus nathusii	2
Bat	Plecotus auritus	1
Bat	Pteropus rufus	1
Bat	Rhinolophus sp.	6
Bat	Rhinolophus acuminatus	1
Bat	Rhinolophus affinis	19
Bat	Rhinolophus blasii	2
Bat	Rhinolophus blythi	2
Bat	Rhinolophus cornutus	2
Bat	Rhinolophus ferrumequinum	22
Bat	Rhinolophus hipposideros	6
Bat	Rhinolophus macrotis	1
Bat	Rhinolophus malayanus	3
Bat	Rhinolophus pusillus	9
Bat	Rhinolophus siamensis	3
Bat	Rhinolophus sinicus	86
Bat	Rhinolophus stheno	9
Bat	Rhinolophus thomasi	30
Bat	Rousettus aegyptiacus	1
Bat	Rousettus leschenaultii	7
Bat	Rosettus madagascariensis	2
Bat	Rousettus sp.	1
Bat	Tadarida brasiliensis	2
Bat	Tylonycteris pachypus	3
Bat	Vespertilio murinus	1
Bat	Vespertilio sinensis	3

## Sheet: S2
Table S2. The accession ID, geographical location, host species, and collection date of every genomic sequence of isolates collected in the US white-tailed deer group (Odocoileus virginianus) (EPI_SET_240422va, https://doi.org/10.55876/gis8.240422va) in the deer dataset. Related to File S1.
Accession ID	Collection date	Submission date	Location
EPI_ISL_9347721	2021-12-11	2022-02-01	North America / USA / Virginia
EPI_ISL_9347708	2021-11-21	2022-02-01	North America / USA / Illinois
EPI_ISL_9347711	2021-11-20	2022-02-01	North America / USA / North Carolina
EPI_ISL_9347712	2021-11-20	2022-02-01	North America / USA / North Carolina
EPI_ISL_9347713	2021-12-01	2022-02-01	North America / USA / Arkansas
EPI_ISL_9347714	2021-12-01	2022-02-01	North America / USA / Arkansas
EPI_ISL_9347718	2021-11-28	2022-02-01	North America / USA / Pennsylvania
EPI_ISL_9347722	2021-12-11	2022-02-01	North America / USA / Virginia
EPI_ISL_9347724	2021-12-08	2022-02-01	North America / USA / New Jersey
EPI_ISL_9388141	2021-12-06	2022-02-01	North America / USA / Kansas
EPI_ISL_9388144	2021-12-04	2022-02-01	North America / USA / Tennessee
EPI_ISL_9347717	2021-11-30	2022-02-01	North America / USA / Massachusetts
EPI_ISL_9388140	2021-11-20	2022-02-01	North America / USA / Illinois
EPI_ISL_9388143	2021-11-20	2022-02-01	North America / USA / Oklahoma
EPI_ISL_9388142	2021-11-20	2022-02-01	North America / USA / Oklahoma
EPI_ISL_9347725	2021-12-07	2022-02-01	North America / USA / Minnesota
EPI_ISL_9347710	2021-11-20	2022-02-01	North America / USA / New York
EPI_ISL_9347709	2021-11-24	2022-02-01	North America / USA / New York
EPI_ISL_9347720	2021-12-04	2022-02-01	North America / USA / Tennessee
EPI_ISL_9347726	2021-12-01	2022-02-01	North America / USA / Minnesota
EPI_ISL_9347727	2021-12-10	2022-02-01	North America / USA / Maine
EPI_ISL_9347728	2021-12-11	2022-02-01	North America / USA / Maine
EPI_ISL_9347723	2021-12-02	2022-02-01	North America / USA / New Jersey
EPI_ISL_9347719	2021-11-28	2022-02-01	North America / USA / Pennsylvania
EPI_ISL_9347716	2021-12-01	2022-02-01	North America / USA / Massachusetts
EPI_ISL_9347715	2021-12-03	2022-02-01	North America / USA / Kansas
EPI_ISL_9650712	2021-10-14	2022-02-08	North America / USA / Pennsylvania
EPI_ISL_9651200	2021-10-22	2022-02-08	North America / USA / Pennsylvania
EPI_ISL_9651352	2021-11-01	2022-02-08	North America / USA / Pennsylvania
EPI_ISL_9654019	2021-11-27	2022-02-08	North America / USA / Pennsylvania
EPI_ISL_9654523	2021-11-28	2022-02-08	North America / USA / Pennsylvania
EPI_ISL_9654444	2021-11-27	2022-02-08	North America / USA / Pennsylvania
EPI_ISL_9650797	2021-10-28	2022-02-08	North America / USA / Pennsylvania
EPI_ISL_10174960	2021-12-04	2022-02-21	North America / Canada / Ontario
EPI_ISL_10170149	2021-11-08	2022-02-21	North America / Canada / Quebec
EPI_ISL_10169675	2021-11-07	2022-02-21	North America / Canada / Quebec
EPI_ISL_10174207	2021-12-01	2022-02-21	North America / Canada / Ontario
EPI_ISL_10177537	2021-12-01	2022-02-21	North America / Canada / Ontario
EPI_ISL_10176284	2021-12-01	2022-02-21	North America / Canada / Ontario
EPI_ISL_10175390	2021-11-03	2022-02-21	North America / Canada / Ontario
EPI_ISL_10168587	2021-11-06	2022-02-21	North America / Canada / Quebec
EPI_ISL_10704675	2021-11-09	2022-03-04	North America / USA / Minnesota
EPI_ISL_10704676	2021-11-08	2022-03-04	North America / USA / Minnesota
EPI_ISL_13503054	2021-12-24	2022-06-24	North America / USA / Kentucky
EPI_ISL_13503055	2021-12-24	2022-06-24	North America / USA / Kentucky
EPI_ISL_13610683	2021-11-20	2022-07-03	North America / USA / New York / Cicero
EPI_ISL_13610686	2021-11-20	2022-07-03	North America / USA / New York / Owego
EPI_ISL_13610689	2021-11-22	2022-07-03	North America / USA / New York / Montgomery
EPI_ISL_13658777	2021-10-02	2022-07-03	North America / USA / New York / Orchard Park
EPI_ISL_13610693	2021-11-28	2022-07-03	North America / USA / New York / Cochecton
EPI_ISL_13610694	2021-12-04	2022-07-03	North America / USA / New York / Owego
EPI_ISL_13610682	2021-11-20	2022-07-03	North America / USA / New York / Tusten
EPI_ISL_13610690	2021-11-26	2022-07-03	North America / USA / New York / Thompson
EPI_ISL_13610681	2021-11-20	2022-07-03	North America / USA / New York / Tusten
EPI_ISL_13610674	2021-11-13	2022-07-03	North America / USA / New York / Caneadea
EPI_ISL_13610677	2021-11-17	2022-07-03	North America / USA / New York / Carroll
EPI_ISL_13610676	2021-11-15	2022-07-03	North America / USA / New York / Spencer
EPI_ISL_13610675	2021-11-14	2022-07-03	North America / USA / New York / Trenton
EPI_ISL_13658781	2021-11-01	2022-07-03	North America / USA / New York / Chester
EPI_ISL_13610673	2021-11-13	2022-07-03	North America / USA / New York / Scio
EPI_ISL_13610672	2021-11-13	2022-07-03	North America / USA / New York / Westmoreland
EPI_ISL_13610671	2021-11-13	2022-07-03	North America / USA / New York / Portland
EPI_ISL_13610668	2021-11-11	2022-07-03	North America / USA / New York / Charlotte
EPI_ISL_13610679	2021-11-20	2022-07-03	North America / USA / New York / Delaware
EPI_ISL_13658784	2021-11-02	2022-07-03	North America / USA / New York / French Creek
EPI_ISL_13658779	2021-10-27	2022-07-03	North America / USA / New York / Pine Bush
EPI_ISL_13658787	2021-11-03	2022-07-03	North America / USA / New York / Amity
EPI_ISL_13610667	2021-11-11	2022-07-03	North America / USA / New York / Montgomery
EPI_ISL_13658816	2021-11-28	2022-07-03	North America / USA / New York / Jefferson
EPI_ISL_13658815	2021-11-27	2022-07-03	North America / USA / New York / Throop
EPI_ISL_13658814	2021-11-26	2022-07-03	North America / USA / New York / Callicoon
EPI_ISL_13658811	2021-11-21	2022-07-03	North America / USA / New York / Amenia
EPI_ISL_13658810	2021-11-20	2022-07-03	North America / USA / New York / Cochecton
EPI_ISL_13658809	2021-11-20	2022-07-03	North America / USA / New York / Bloomingburg
EPI_ISL_13658808	2021-11-20	2022-07-03	North America / USA / New York / Roseboom
EPI_ISL_13658785	2021-11-02	2022-07-03	North America / USA / New York / Spencer
EPI_ISL_13658806	2021-11-20	2022-07-03	North America / USA / New York / New Paltz
EPI_ISL_13658803	2021-11-12	2022-07-03	North America / USA / New York / Ulysses
EPI_ISL_13658797	2021-11-06	2022-07-03	North America / USA / New York / Cuba
EPI_ISL_13658796	2021-11-06	2022-07-03	North America / USA / New York / Busti
EPI_ISL_13658794	2021-11-06	2022-07-03	North America / USA / New York / Busti
EPI_ISL_13658793	2021-11-06	2022-07-03	North America / USA / New York / Kiantone
EPI_ISL_13658792	2021-11-06	2022-07-03	North America / USA / New York / Busti
EPI_ISL_13658789	2021-11-04	2022-07-03	North America / USA / New York / Enfield
EPI_ISL_13658788	2021-11-03	2022-07-03	North America / USA / New York / North Harmony
EPI_ISL_13658805	2021-11-19	2022-07-03	North America / USA / New York / Verbank
EPI_ISL_13610666	2021-11-10	2022-07-03	North America / USA / New York / Fort Ann
EPI_ISL_13610669	2021-11-12	2022-07-03	North America / USA / New York / Bemus Point
EPI_ISL_13610663	2021-11-09	2022-07-03	North America / USA / New York / Amity
EPI_ISL_13610613	2021-10-28	2022-07-03	North America / USA / New York / Delaware
EPI_ISL_13610611	2021-10-27	2022-07-03	North America / USA / New York / Belfast
EPI_ISL_13610610	2021-10-27	2022-07-03	North America / USA / New York / Geneseo
EPI_ISL_13610608	2021-10-24	2022-07-03	North America / USA / New York / Butler
EPI_ISL_13610606	2021-10-23	2022-07-03	North America / USA / New York / North Harmony
EPI_ISL_13610605	2021-10-23	2022-07-03	North America / USA / New York / Alma
EPI_ISL_13610604	2021-10-19	2022-07-03	North America / USA / New York / Pembroke
EPI_ISL_13610602	2021-10-17	2022-07-03	North America / USA / New York / North Dansville
EPI_ISL_13610599	2021-10-10	2022-07-03	North America / USA / New York / East Greenbush
EPI_ISL_13610597	2021-10-09	2022-07-03	North America / USA / New York / North Harmony
EPI_ISL_13610596	2021-10-08	2022-07-03	North America / USA / New York / Warsaw
EPI_ISL_13610593	2021-10-03	2022-07-03	North America / USA / New York / Voorheesville
EPI_ISL_13610592	2021-10-02	2022-07-03	North America / USA / New York / Portage
EPI_ISL_13610591	2021-10-02	2022-07-03	North America / USA / New York / Conklin
EPI_ISL_13610590	2021-10-01	2022-07-03	North America / USA / New York / Chautauqua
EPI_ISL_13610664	2021-11-09	2022-07-03	North America / USA / New York / Amity
EPI_ISL_13610658	2021-11-07	2022-07-03	North America / USA / New York / Perry
EPI_ISL_13610685	2021-11-20	2022-07-03	North America / USA / New York / Newark Valley
EPI_ISL_13610609	2021-10-24	2022-07-03	North America / USA / New York / Greene
EPI_ISL_13610619	2021-10-31	2022-07-03	North America / USA / New York / Wirt
EPI_ISL_13610616	2021-10-30	2022-07-03	North America / USA / New York / Aurelius
EPI_ISL_13610623	2021-11-01	2022-07-03	North America / USA / New York / Greenwood
EPI_ISL_13610624	2021-11-01	2022-07-03	North America / USA / New York / Camillus
EPI_ISL_13610632	2021-11-03	2022-07-03	North America / USA / New York / Alma
EPI_ISL_13610633	2021-11-05	2022-07-03	North America / USA / New York / Amity
EPI_ISL_13610637	2021-11-05	2022-07-03	North America / USA / New York / Cuba
EPI_ISL_13610598	2021-10-09	2022-07-03	North America / USA / New York / Ridgeway
EPI_ISL_13610614	2021-10-29	2022-07-03	North America / USA / New York / Martinsburg
EPI_ISL_13610615	2021-10-30	2022-07-03	North America / USA / New York / Friendship
EPI_ISL_13610589	2021-10-01	2022-07-03	North America / USA / New York / Chautauqua
EPI_ISL_13610620	2021-10-31	2022-07-03	North America / USA / New York / Wirt
EPI_ISL_13610618	2021-10-30	2022-07-03	North America / USA / New York / Spencer
EPI_ISL_13610659	2021-11-08	2022-07-03	North America / USA / New York / Owego
EPI_ISL_13610656	2021-11-07	2022-07-03	North America / USA / New York / Chautauqua
EPI_ISL_13610655	2021-11-07	2022-07-03	North America / USA / New York / Wellsville
EPI_ISL_13610662	2021-11-08	2022-07-03	North America / USA / New York / Baldwin
EPI_ISL_13610651	2021-11-06	2022-07-03	North America / USA / New York / New Albion
EPI_ISL_13610650	2021-11-06	2022-07-03	North America / USA / New York / Pike
EPI_ISL_13610649	2021-11-06	2022-07-03	North America / USA / New York / Amity
EPI_ISL_13610648	2021-11-06	2022-07-03	North America / USA / New York / Danby
EPI_ISL_13610647	2021-11-06	2022-07-03	North America / USA / New York / Galen
EPI_ISL_13610646	2021-11-06	2022-07-03	North America / USA / New York / Chautauqua
EPI_ISL_13610645	2021-11-06	2022-07-03	North America / USA / New York / Angelica
EPI_ISL_13610644	2021-11-06	2022-07-03	North America / USA / New York / Bolivar
EPI_ISL_13610653	2021-11-06	2022-07-03	North America / USA / New York / Yorkshire
EPI_ISL_13610638	2021-11-05	2022-07-03	North America / USA / New York
EPI_ISL_13610643	2021-11-06	2022-07-03	North America / USA / New York / Wirt
EPI_ISL_13610622	2021-11-01	2022-07-03	North America / USA / New York / Poland
EPI_ISL_13610625	2021-11-02	2022-07-03	North America / USA / New York / Burns
EPI_ISL_13610628	2021-11-03	2022-07-03	North America / USA / New York / Warwick
EPI_ISL_13610629	2021-11-03	2022-07-03	North America / USA / New York / Clymer
EPI_ISL_13610626	2021-11-02	2022-07-03	North America / USA / New York / Scio
EPI_ISL_13610631	2021-11-03	2022-07-03	North America / USA / New York / Westfield
EPI_ISL_13610634	2021-11-05	2022-07-03	North America / USA / New York / Aurora
EPI_ISL_13610635	2021-11-05	2022-07-03	North America / USA / New York / Harmony
EPI_ISL_13610636	2021-11-05	2022-07-03	North America / USA / New York / Chautauqua
EPI_ISL_13610630	2021-11-03	2022-07-03	North America / USA / New York / Randolph
EPI_ISL_13610621	2021-11-01	2022-07-03	North America / USA / New York / Delaware
EPI_ISL_14394049	2021-11-13	2022-08-10	North America / USA / Nebraska
EPI_ISL_14394052	2021-11-13	2022-08-10	North America / USA / Nebraska
EPI_ISL_14394053	2021-11-20	2022-08-10	North America / USA / Nebraska
EPI_ISL_16297229	2021-12-06	2022-12-27	North America / USA / Pennsylvania
EPI_ISL_16297230	2021-12-02	2022-12-27	North America / USA / Pennsylvania
EPI_ISL_16297227	2021-11-21	2022-12-27	North America / USA / North Carolina
EPI_ISL_16297231	2021-11-29	2022-12-27	North America / USA / Pennsylvania
EPI_ISL_16297228	2021-12-10	2022-12-27	North America / USA / Pennsylvania
EPI_ISL_16297232	2021-12-06	2022-12-27	North America / USA / Pennsylvania
EPI_ISL_16297247	2021-11-28	2022-12-27	North America / USA / New York
EPI_ISL_16297242	2021-12-01	2022-12-27	North America / USA / Massachusetts
EPI_ISL_16297243	2021-12-04	2022-12-27	North America / USA / Massachusetts
EPI_ISL_16297244	2021-12-11	2022-12-27	North America / USA / New Jersey
EPI_ISL_16297245	2021-11-21	2022-12-27	North America / USA / New York
EPI_ISL_16297246	2021-12-04	2022-12-27	North America / USA / New York
EPI_ISL_16297248	2021-11-21	2022-12-27	North America / USA / New York
EPI_ISL_16297241	2021-12-03	2022-12-27	North America / USA / Massachusetts
EPI_ISL_16297226	2021-11-19	2022-12-27	North America / USA / North Carolina
EPI_ISL_16297211	2021-12-01	2022-12-27	North America / USA / Massachusetts
EPI_ISL_16297224	2021-11-29	2022-12-27	North America / USA / New York
EPI_ISL_16297249	2021-11-23	2022-12-27	North America / USA / New York
EPI_ISL_16297209	2021-12-01	2022-12-27	North America / USA / Arkansas
EPI_ISL_16297210	2021-11-30	2022-12-27	North America / USA / Massachusetts
EPI_ISL_16297212	2021-12-01	2022-12-27	North America / USA / Massachusetts
EPI_ISL_16297213	2021-12-03	2022-12-27	North America / USA / Massachusetts
EPI_ISL_16297214	2021-12-11	2022-12-27	North America / USA / New Jersey
EPI_ISL_16297215	2021-12-07	2022-12-27	North America / USA / New Jersey
EPI_ISL_16297216	2021-12-07	2022-12-27	North America / USA / New Jersey
EPI_ISL_16297217	2021-11-29	2022-12-27	North America / USA / New York
EPI_ISL_16297218	2021-11-21	2022-12-27	North America / USA / New York
EPI_ISL_16297219	2021-11-29	2022-12-27	North America / USA / New York
EPI_ISL_16297220	2021-11-21	2022-12-27	North America / USA / New York
EPI_ISL_16297221	2021-11-28	2022-12-27	North America / USA / New York
EPI_ISL_16297222	2021-11-22	2022-12-27	North America / USA / New York
EPI_ISL_16297223	2021-11-21	2022-12-27	North America / USA / New York
EPI_ISL_16297225	2021-11-29	2022-12-27	North America / USA / New York
EPI_ISL_16297250	2021-11-20	2022-12-27	North America / USA / New York
EPI_ISL_16297273	2021-12-03	2022-12-27	North America / USA / Massachusetts
EPI_ISL_16297252	2021-11-20	2022-12-27	North America / USA / North Carolina
EPI_ISL_16308414	2021-12-04	2022-12-27	North America / USA / Illinois
EPI_ISL_16300816	2021-12-07	2022-12-27	North America / USA / Pennsylvania
EPI_ISL_16300815	2021-12-04	2022-12-27	North America / USA / Massachusetts
EPI_ISL_16297316	2021-11-29	2022-12-27	North America / USA / Pennsylvania
EPI_ISL_16297315	2021-12-02	2022-12-27	North America / USA / Massachusetts
EPI_ISL_16297314	2021-12-03	2022-12-27	North America / USA / Illinois
EPI_ISL_16297313	2021-11-22	2022-12-27	North America / USA / New York
EPI_ISL_16297312	2021-11-21	2022-12-27	North America / USA / New York
EPI_ISL_16297311	2021-11-23	2022-12-27	North America / USA / New York
EPI_ISL_16297310	2021-11-21	2022-12-27	North America / USA / New York
EPI_ISL_16297309	2021-12-06	2022-12-27	North America / USA / New York
EPI_ISL_16297308	2021-11-21	2022-12-27	North America / USA / New York
EPI_ISL_16297307	2021-12-04	2022-12-27	North America / USA / Tennessee
EPI_ISL_16297306	2021-11-21	2022-12-27	North America / USA / Illinois
EPI_ISL_16297305	2021-11-22	2022-12-27	North America / USA / New York
EPI_ISL_16308415	2021-12-01	2022-12-27	North America / USA / Massachusetts
EPI_ISL_16297304	2021-11-30	2022-12-27	North America / USA / New York
EPI_ISL_16308416	2021-11-23	2022-12-27	North America / USA / New York
EPI_ISL_16308418	2021-11-20	2022-12-27	North America / USA / North Carolina
EPI_ISL_16318399	2021-11-22	2022-12-27	North America / USA / New York
EPI_ISL_16318398	2021-11-29	2022-12-27	North America / USA / Massachusetts
EPI_ISL_16318397	2021-11-22	2022-12-27	North America / USA / New York
EPI_ISL_16318396	2021-12-03	2022-12-27	North America / USA / Massachusetts
EPI_ISL_16318395	2021-11-20	2022-12-27	North America / USA / North Carolina
EPI_ISL_16297251	2021-11-20	2022-12-27	North America / USA / New York
EPI_ISL_16318393	2021-11-30	2022-12-27	North America / USA / Pennsylvania
EPI_ISL_16318392	2021-12-07	2022-12-27	North America / USA / New Jersey
EPI_ISL_16318391	2021-11-30	2022-12-27	North America / USA / Massachusetts
EPI_ISL_16308767	2021-11-27	2022-12-27	North America / USA / New York
EPI_ISL_16308766	2021-11-30	2022-12-27	North America / USA / Massachusetts
EPI_ISL_16308765	2021-11-30	2022-12-27	North America / USA / Massachusetts
EPI_ISL_16308421	2021-12-08	2022-12-27	North America / USA / New Jersey
EPI_ISL_16308420	2021-12-07	2022-12-27	North America / USA / Pennsylvania
EPI_ISL_16308419	2021-12-01	2022-12-27	North America / USA / Pennsylvania
EPI_ISL_16308417	2021-11-21	2022-12-27	North America / USA / New York
EPI_ISL_16297303	2021-11-29	2022-12-27	North America / USA / New York
EPI_ISL_16318394	2021-11-20	2022-12-27	North America / USA / New York
EPI_ISL_16297301	2021-12-06	2022-12-27	North America / USA / Pennsylvania
EPI_ISL_16297272	2021-11-29	2022-12-27	North America / USA / Massachusetts
EPI_ISL_16297271	2021-12-04	2022-12-27	North America / USA / Massachusetts
EPI_ISL_16297270	2021-12-04	2022-12-27	North America / USA / Massachusetts
EPI_ISL_16297269	2021-11-29	2022-12-27	North America / USA / Massachusetts
EPI_ISL_16297268	2021-12-03	2022-12-27	North America / USA / Massachusetts
EPI_ISL_16297267	2021-12-02	2022-12-27	North America / USA / Massachusetts
EPI_ISL_16297274	2021-12-01	2022-12-27	North America / USA / Minnesota
EPI_ISL_16297302	2021-11-22	2022-12-27	North America / USA / New York
EPI_ISL_16297254	2021-12-13	2022-12-27	North America / USA / North Carolina
EPI_ISL_16297255	2021-11-20	2022-12-27	North America / USA / North Carolina
EPI_ISL_16297256	2021-11-20	2022-12-27	North America / USA / North Carolina
EPI_ISL_16297257	2021-11-20	2022-12-27	North America / USA / North Carolina
EPI_ISL_16297258	2021-12-04	2022-12-27	North America / USA / Pennsylvania
EPI_ISL_16297259	2021-12-07	2022-12-27	North America / USA / Pennsylvania
EPI_ISL_16297253	2021-11-20	2022-12-27	North America / USA / North Carolina
EPI_ISL_16297275	2021-12-07	2022-12-27	North America / USA / New Jersey
EPI_ISL_16297276	2021-12-08	2022-12-27	North America / USA / New Jersey
EPI_ISL_16297277	2021-12-23	2022-12-27	North America / USA / New Jersey
EPI_ISL_16297300	2021-11-21	2022-12-27	North America / USA / New York
EPI_ISL_16297299	2021-11-20	2022-12-27	North America / USA / North Carolina
EPI_ISL_16297298	2021-12-01	2022-12-27	North America / USA / Massachusetts
EPI_ISL_16297297	2021-11-29	2022-12-27	North America / USA / Massachusetts
EPI_ISL_16297296	2021-12-14	2022-12-27	North America / USA / New York
EPI_ISL_16297295	2021-12-03	2022-12-27	North America / USA / Massachusetts
EPI_ISL_16297294	2021-11-20	2022-12-27	North America / USA / North Carolina
EPI_ISL_16297285	2021-11-20	2022-12-27	North America / USA / New York
EPI_ISL_16297284	2021-12-02	2022-12-27	North America / USA / Pennsylvania
EPI_ISL_16297283	2021-11-20	2022-12-27	North America / USA / North Carolina
EPI_ISL_16297282	2021-12-07	2022-12-27	North America / USA / North Carolina
EPI_ISL_16297281	2021-11-20	2022-12-27	North America / USA / North Carolina
EPI_ISL_16297280	2021-12-07	2022-12-27	North America / USA / North Carolina
EPI_ISL_16297279	2021-11-22	2022-12-27	North America / USA / New York
EPI_ISL_16297278	2021-12-06	2022-12-27	North America / USA / New York
EPI_ISL_16297266	2021-12-17	2022-12-27	North America / USA / Louisiana
EPI_ISL_16297260	2021-12-03	2022-12-27	North America / USA / Pennsylvania
EPI_ISL_16316156	2021-11-22	2022-12-28	North America / USA / New York
EPI_ISL_16316159	2021-12-03	2022-12-28	North America / USA / Massachusetts
EPI_ISL_16316158	2021-12-06	2022-12-28	North America / USA / Pennsylvania
EPI_ISL_16316157	2021-11-20	2022-12-28	North America / USA / North Carolina
EPI_ISL_16316155	2021-11-20	2022-12-28	North America / USA / North Carolina
EPI_ISL_16308829	2021-11-21	2022-12-28	North America / USA / New York
EPI_ISL_16308828	2021-11-28	2022-12-28	North America / USA / New York
EPI_ISL_16316160	2021-11-28	2022-12-28	North America / USA / New York
EPI_ISL_16366933	2021-11-20	2023-01-03	North America / USA / North Carolina
EPI_ISL_16366935	2021-11-19	2023-01-03	North America / USA / North Carolina
EPI_ISL_16366937	2021-12-01	2023-01-03	North America / USA / Arkansas
EPI_ISL_16366939	2021-12-01	2023-01-03	North America / USA / Pennsylvania
EPI_ISL_16366940	2021-11-23	2023-01-03	North America / USA / New York
EPI_ISL_16366943	2021-11-23	2023-01-03	North America / USA / New York
EPI_ISL_16372329	2021-12-19	2023-01-03	North America / USA / Minnesota
EPI_ISL_16372328	2021-12-16	2023-01-03	North America / USA / Minnesota
EPI_ISL_16372330	2021-12-16	2023-01-03	North America / USA / Minnesota
EPI_ISL_16372331	2021-12-16	2023-01-03	North America / USA / North Carolina
EPI_ISL_16372338	2021-12-13	2023-01-03	North America / USA / Tennessee
EPI_ISL_16372339	2021-12-09	2023-01-03	North America / USA / Tennessee
EPI_ISL_16372341	2021-12-20	2023-01-03	North America / USA / Tennessee
EPI_ISL_16366932	2021-11-21	2023-01-03	North America / USA / New York
EPI_ISL_16372327	2021-12-21	2023-01-03	North America / USA / Minnesota
EPI_ISL_16366931	2021-12-09	2023-01-03	North America / USA / Pennsylvania
EPI_ISL_16366927	2021-11-21	2023-01-03	North America / USA / New York
EPI_ISL_16366929	2021-11-30	2023-01-03	North America / USA / New York
EPI_ISL_16366930	2021-11-20	2023-01-03	North America / USA / New York
EPI_ISL_16366914	2021-11-30	2023-01-03	North America / USA / Massachusetts
EPI_ISL_16366915	2021-12-03	2023-01-03	North America / USA / Illinois
EPI_ISL_16366916	2021-12-08	2023-01-03	North America / USA / New Jersey
EPI_ISL_16366917	2021-12-04	2023-01-03	North America / USA / Illinois
EPI_ISL_16366918	2021-11-29	2023-01-03	North America / USA / New York
EPI_ISL_16366919	2021-11-20	2023-01-03	North America / USA / North Carolina
EPI_ISL_16366941	2021-11-21	2023-01-03	North America / USA / New York
EPI_ISL_16366921	2021-11-29	2023-01-03	North America / USA / Pennsylvania
EPI_ISL_16366922	2021-12-10	2023-01-03	North America / USA / Pennsylvania
EPI_ISL_16366923	2021-11-21	2023-01-03	North America / USA / New York
EPI_ISL_16366924	2021-11-20	2023-01-03	North America / USA / North Carolina
EPI_ISL_16366925	2021-11-29	2023-01-03	North America / USA / New York
EPI_ISL_16366926	2021-11-29	2023-01-03	North America / USA / Massachusetts
EPI_ISL_16366920	2021-12-23	2023-01-03	North America / USA / New Jersey
EPI_ISL_16366928	2021-12-04	2023-01-03	North America / USA / Massachusetts
EPI_ISL_16388467	2021-12-12	2023-01-04	North America / USA / Tennessee
EPI_ISL_16388466	2021-12-09	2023-01-04	North America / USA / Tennessee
EPI_ISL_16388465	2021-12-20	2023-01-04	North America / USA / Tennessee
EPI_ISL_16388461	2021-12-12	2023-01-04	North America / USA / Tennessee
EPI_ISL_16384487	2021-12-09	2023-01-04	North America / USA / New Jersey
EPI_ISL_16384486	2021-12-07	2023-01-04	North America / USA / New Jersey
EPI_ISL_16384483	2021-12-13	2023-01-04	North America / USA / North Carolina
EPI_ISL_16384481	2021-11-29	2023-01-04	North America / USA / New York
EPI_ISL_16388460	2021-12-13	2023-01-04	North America / USA / Kansas
EPI_ISL_16384477	2021-11-29	2023-01-04	North America / USA / New York
EPI_ISL_16384478	2021-11-30	2023-01-04	North America / USA / New York
EPI_ISL_16384469	2021-11-30	2023-01-04	North America / USA / New York
EPI_ISL_16384470	2021-12-03	2023-01-04	North America / USA / Massachusetts
EPI_ISL_16384471	2021-11-28	2023-01-04	North America / USA / New York
EPI_ISL_16384480	2021-11-29	2023-01-04	North America / USA / New York
EPI_ISL_16384473	2021-11-20	2023-01-04	North America / USA / North Carolina
EPI_ISL_16384474	2021-11-29	2023-01-04	North America / USA / Massachusetts
EPI_ISL_16384475	2021-11-21	2023-01-04	North America / USA / Illinois
EPI_ISL_16384476	2021-11-21	2023-01-04	North America / USA / New York
EPI_ISL_16384472	2021-12-13	2023-01-04	North America / USA / North Carolina
EPI_ISL_16429125	2021-12-12	2023-01-06	North America / USA / Tennessee
EPI_ISL_16429137	2021-12-10	2023-01-06	North America / USA / Missouri
EPI_ISL_16467173	2021-12-21	2023-01-10	North America / USA / Minnesota
EPI_ISL_16467172	2021-12-30	2023-01-10	North America / USA / New Jersey
EPI_ISL_16467169	2021-12-12	2023-01-10	North America / USA / Tennessee
EPI_ISL_16464983	2021-11-21	2023-01-10	North America / USA / New York
EPI_ISL_16464980	2021-11-19	2023-01-10	North America / USA / North Carolina
EPI_ISL_16464981	2021-11-21	2023-01-10	North America / USA / New York
EPI_ISL_16464979	2021-11-20	2023-01-10	North America / USA / North Carolina
EPI_ISL_16464978	2021-11-29	2023-01-10	North America / USA / Massachusetts
EPI_ISL_16464976	2021-11-20	2023-01-10	North America / USA / New York
EPI_ISL_16464982	2021-11-29	2023-01-10	North America / USA / New York
EPI_ISL_16464977	2021-11-20	2023-01-10	North America / USA / North Carolina
EPI_ISL_17810980	2021-12-16	2023-06-17	North America / USA / Minnesota
EPI_ISL_17810984	2021-12-13	2023-06-17	North America / USA / Kansas

## Sheet: S3
Table S3. The accession ID, geographical location, host species, and collection date of every genomic sequence of isolates collected in the early 2021 human group (April 2021, EPI_SET_240422rw, https://doi.org/10.55876/gis8.240422rw) in the deer dataset. Related to File S2.
Accession ID	Collection date	Submission date	Location
EPI_ISL_1511632	2021-04-05	2021-04-08	North America / USA / Nevada / Washoe
EPI_ISL_1503234	2021-04-05	2021-04-08	North America / USA / Kansas
EPI_ISL_1503244	2021-04-05	2021-04-08	North America / USA / Kansas
EPI_ISL_1503233	2021-04-05	2021-04-08	North America / USA / Kansas
EPI_ISL_1503232	2021-04-05	2021-04-08	North America / USA / Kansas
EPI_ISL_1503236	2021-04-05	2021-04-08	North America / USA / Kansas
EPI_ISL_1503243	2021-04-05	2021-04-08	North America / USA / Kansas
EPI_ISL_1503237	2021-04-05	2021-04-08	North America / USA / Kansas
EPI_ISL_1503238	2021-04-05	2021-04-08	North America / USA / Kansas
EPI_ISL_1543863	2021-04-08	2021-04-12	North America / USA / New York / New York City
EPI_ISL_1543841	2021-04-08	2021-04-12	North America / USA / New York / New York City
EPI_ISL_1543690	2021-04-07	2021-04-12	North America / USA / New York / New York City
EPI_ISL_1543811	2021-04-07	2021-04-12	North America / USA / New York / New York City
EPI_ISL_1543803	2021-04-08	2021-04-12	North America / USA / New York / New York City
EPI_ISL_1543774	2021-04-07	2021-04-12	North America / USA / New York / New York City
EPI_ISL_1543730	2021-04-07	2021-04-12	North America / USA / New York / New York City
EPI_ISL_1543723	2021-04-08	2021-04-12	North America / USA / New York / New York City
EPI_ISL_1543721	2021-04-07	2021-04-12	North America / USA / New York / New York City
EPI_ISL_1543719	2021-04-07	2021-04-12	North America / USA / New York / New York City
EPI_ISL_1543882	2021-04-07	2021-04-12	North America / USA / New York / New York City
EPI_ISL_1543822	2021-04-08	2021-04-12	North America / USA / New York / New York City
EPI_ISL_1543918	2021-04-07	2021-04-12	North America / USA / New York / New York City
EPI_ISL_1543910	2021-04-08	2021-04-12	North America / USA / New York / New York City
EPI_ISL_1543694	2021-04-07	2021-04-12	North America / USA / New York / New York City
EPI_ISL_1543607	2021-04-07	2021-04-12	North America / USA / New York / New York City
EPI_ISL_1543768	2021-04-07	2021-04-12	North America / USA / New York / New York City
EPI_ISL_1543777	2021-04-07	2021-04-12	North America / USA / New York / New York City
EPI_ISL_1543775	2021-04-07	2021-04-12	North America / USA / New York / New York City
EPI_ISL_1543776	2021-04-07	2021-04-12	North America / USA / New York / New York City
EPI_ISL_1543785	2021-04-07	2021-04-12	North America / USA / New York / New York City
EPI_ISL_1543789	2021-04-07	2021-04-12	North America / USA / New York / New York City
EPI_ISL_1548037	2021-04-07	2021-04-12	North America / USA / Maryland
EPI_ISL_1548036	2021-04-08	2021-04-12	North America / USA / Maryland
EPI_ISL_1548010	2021-04-07	2021-04-12	North America / USA / Maryland
EPI_ISL_1548000	2021-04-07	2021-04-12	North America / USA / Maryland
EPI_ISL_1543920	2021-04-07	2021-04-12	North America / USA / New York / New York City
EPI_ISL_1543919	2021-04-07	2021-04-12	North America / USA / New York / New York City
EPI_ISL_1543712	2021-04-07	2021-04-12	North America / USA / New York / New York City
EPI_ISL_1543907	2021-04-07	2021-04-12	North America / USA / New York / New York City
EPI_ISL_1543705	2021-04-08	2021-04-12	North America / USA / New York / New York City
EPI_ISL_1543660	2021-04-08	2021-04-12	North America / USA / New York / New York City
EPI_ISL_1543691	2021-04-07	2021-04-12	North America / USA / New York / New York City
EPI_ISL_1543586	2021-04-07	2021-04-12	North America / USA / New York / New York City
EPI_ISL_1543578	2021-04-07	2021-04-12	North America / USA / New York / New York City
EPI_ISL_1543566	2021-04-07	2021-04-12	North America / USA / New York / New York City
EPI_ISL_1543557	2021-04-08	2021-04-12	North America / USA / New York / New York City
EPI_ISL_1543554	2021-04-07	2021-04-12	North America / USA / New York / New York City
EPI_ISL_1543549	2021-04-07	2021-04-12	North America / USA / New York / New York City
EPI_ISL_1543589	2021-04-07	2021-04-12	North America / USA / New York / New York City
EPI_ISL_1543545	2021-04-07	2021-04-12	North America / USA / New York / New York City
EPI_ISL_1543517	2021-04-07	2021-04-12	North America / USA / New York / New York City
EPI_ISL_1543511	2021-04-07	2021-04-12	North America / USA / New York / New York City
EPI_ISL_1543509	2021-04-08	2021-04-12	North America / USA / New York / New York City
EPI_ISL_1543507	2021-04-07	2021-04-12	North America / USA / New York / New York City
EPI_ISL_1543506	2021-04-08	2021-04-12	North America / USA / New York / New York City
EPI_ISL_1543502	2021-04-08	2021-04-12	North America / USA / New York / New York City
EPI_ISL_1543543	2021-04-07	2021-04-12	North America / USA / New York / New York City
EPI_ISL_1543590	2021-04-08	2021-04-12	North America / USA / New York / New York City
EPI_ISL_1543591	2021-04-07	2021-04-12	North America / USA / New York / New York City
EPI_ISL_1543593	2021-04-08	2021-04-12	North America / USA / New York / New York City
EPI_ISL_1543737	2021-04-07	2021-04-12	North America / USA / New York / New York City
EPI_ISL_1543656	2021-04-07	2021-04-12	North America / USA / New York / New York City
EPI_ISL_1543654	2021-04-07	2021-04-12	North America / USA / New York / New York City
EPI_ISL_1543644	2021-04-07	2021-04-12	North America / USA / New York / New York City
EPI_ISL_1543643	2021-04-07	2021-04-12	North America / USA / New York / New York City
EPI_ISL_1543630	2021-04-07	2021-04-12	North America / USA / New York / New York City
EPI_ISL_1543628	2021-04-07	2021-04-12	North America / USA / New York / New York City
EPI_ISL_1543620	2021-04-08	2021-04-12	North America / USA / New York / New York City
EPI_ISL_1543616	2021-04-08	2021-04-12	North America / USA / New York / New York City
EPI_ISL_1543609	2021-04-07	2021-04-12	North America / USA / New York / New York City
EPI_ISL_1543608	2021-04-07	2021-04-12	North America / USA / New York / New York City
EPI_ISL_1543605	2021-04-08	2021-04-12	North America / USA / New York / New York City
EPI_ISL_1543603	2021-04-08	2021-04-12	North America / USA / New York / New York City
EPI_ISL_1543599	2021-04-08	2021-04-12	North America / USA / New York / New York City
EPI_ISL_1543597	2021-04-07	2021-04-12	North America / USA / New York / New York City
EPI_ISL_1543699	2021-04-07	2021-04-12	North America / USA / New York / New York City
EPI_ISL_1543587	2021-04-07	2021-04-12	North America / USA / New York / New York City
EPI_ISL_1543541	2021-04-08	2021-04-12	North America / USA / New York / New York City
EPI_ISL_1543498	2021-04-07	2021-04-12	North America / USA / New York / New York City
EPI_ISL_1543128	2021-04-06	2021-04-12	North America / USA / New York / New York City
EPI_ISL_1543132	2021-04-05	2021-04-12	North America / USA / New York / New York City
EPI_ISL_1542166	2021-04-05	2021-04-12	North America / USA / New York / New York City
EPI_ISL_1543342	2021-04-06	2021-04-12	North America / USA / New York / New York City
EPI_ISL_1543344	2021-04-05	2021-04-12	North America / USA / New York / New York City
EPI_ISL_1543333	2021-04-06	2021-04-12	North America / USA / New York / New York City
EPI_ISL_1543339	2021-04-05	2021-04-12	North America / USA / New York / New York City
EPI_ISL_1543325	2021-04-05	2021-04-12	North America / USA / New York / New York City
EPI_ISL_1543320	2021-04-05	2021-04-12	North America / USA / New York / New York City
EPI_ISL_1543315	2021-04-05	2021-04-12	North America / USA / New York / New York City
EPI_ISL_1543300	2021-04-05	2021-04-12	North America / USA / New York / New York City
EPI_ISL_1543380	2021-04-05	2021-04-12	North America / USA / New York / New York City
EPI_ISL_1543363	2021-04-06	2021-04-12	North America / USA / New York / New York City
EPI_ISL_1543368	2021-04-05	2021-04-12	North America / USA / New York / New York City
EPI_ISL_1542766	2021-04-05	2021-04-12	North America / USA / New York / New York City
EPI_ISL_1543126	2021-04-05	2021-04-12	North America / USA / New York / New York City
EPI_ISL_1543236	2021-04-06	2021-04-12	North America / USA / New York / New York City
EPI_ISL_1543125	2021-04-06	2021-04-12	North America / USA / New York / New York City
EPI_ISL_1542898	2021-04-05	2021-04-12	North America / USA / New York / New York City
EPI_ISL_1542619	2021-04-05	2021-04-12	North America / USA / New York / New York City
EPI_ISL_1542652	2021-04-05	2021-04-12	North America / USA / New York / New York City
EPI_ISL_1542684	2021-04-05	2021-04-12	North America / USA / New York / New York City
EPI_ISL_1542697	2021-04-05	2021-04-12	North America / USA / New York / New York City
EPI_ISL_1542711	2021-04-05	2021-04-12	North America / USA / New York / New York City
EPI_ISL_1542720	2021-04-05	2021-04-12	North America / USA / New York / New York City
EPI_ISL_1542727	2021-04-05	2021-04-12	North America / USA / New York / New York City
EPI_ISL_1542745	2021-04-05	2021-04-12	North America / USA / New York / New York City
EPI_ISL_1542755	2021-04-05	2021-04-12	North America / USA / New York / New York City
EPI_ISL_1542765	2021-04-05	2021-04-12	North America / USA / New York / New York City
EPI_ISL_1542185	2021-04-05	2021-04-12	North America / USA / New York / New York City
EPI_ISL_1543223	2021-04-06	2021-04-12	North America / USA / New York / New York City
EPI_ISL_1542820	2021-04-05	2021-04-12	North America / USA / New York / New York City
EPI_ISL_1542832	2021-04-05	2021-04-12	North America / USA / New York / New York City
EPI_ISL_1542858	2021-04-05	2021-04-12	North America / USA / New York / New York City
EPI_ISL_1543122	2021-04-05	2021-04-12	North America / USA / New York / New York City
EPI_ISL_1543555	2021-04-08	2021-04-12	North America / USA / New York / New York City
EPI_ISL_1543234	2021-04-05	2021-04-12	North America / USA / New York / New York City
EPI_ISL_1543294	2021-04-05	2021-04-12	North America / USA / New York / New York City
EPI_ISL_1543343	2021-04-06	2021-04-12	North America / USA / New York / New York City
EPI_ISL_1543352	2021-04-06	2021-04-12	North America / USA / New York / New York City
EPI_ISL_1543359	2021-04-05	2021-04-12	North America / USA / New York / New York City
EPI_ISL_1543761	2021-04-07	2021-04-12	North America / USA / New York / New York City
EPI_ISL_1543908	2021-04-08	2021-04-12	North America / USA / New York / New York City
EPI_ISL_1543909	2021-04-07	2021-04-12	North America / USA / New York / New York City
EPI_ISL_1543482	2021-04-07	2021-04-12	North America / USA / New York / New York City
EPI_ISL_1543452	2021-04-07	2021-04-12	North America / USA / New York / New York City
EPI_ISL_1543465	2021-04-08	2021-04-12	North America / USA / New York / New York City
EPI_ISL_1543463	2021-04-07	2021-04-12	North America / USA / New York / New York City
EPI_ISL_1543479	2021-04-08	2021-04-12	North America / USA / New York / New York City
EPI_ISL_1543470	2021-04-08	2021-04-12	North America / USA / New York / New York City
EPI_ISL_1543717	2021-04-07	2021-04-12	North America / USA / New York / New York City
EPI_ISL_1543726	2021-04-07	2021-04-12	North America / USA / New York / New York City
EPI_ISL_1543548	2021-04-07	2021-04-12	North America / USA / New York / New York City
EPI_ISL_1543337	2021-04-06	2021-04-12	North America / USA / New York / New York City
EPI_ISL_1543217	2021-04-06	2021-04-12	North America / USA / New York / New York City
EPI_ISL_1543330	2021-04-05	2021-04-12	North America / USA / New York / New York City
EPI_ISL_1543312	2021-04-05	2021-04-12	North America / USA / New York / New York City
EPI_ISL_1543296	2021-04-05	2021-04-12	North America / USA / New York / New York City
EPI_ISL_1543293	2021-04-05	2021-04-12	North America / USA / New York / New York City
EPI_ISL_1543273	2021-04-05	2021-04-12	North America / USA / New York / New York City
EPI_ISL_1543279	2021-04-06	2021-04-12	North America / USA / New York / New York City
EPI_ISL_1543268	2021-04-05	2021-04-12	North America / USA / New York / New York City
EPI_ISL_1543259	2021-04-05	2021-04-12	North America / USA / New York / New York City
EPI_ISL_1543190	2021-04-06	2021-04-12	North America / USA / New York / New York City
EPI_ISL_1543166	2021-04-05	2021-04-12	North America / USA / New York / New York City
EPI_ISL_1543169	2021-04-06	2021-04-12	North America / USA / New York / New York City
EPI_ISL_1543150	2021-04-05	2021-04-12	North America / USA / New York / New York City
EPI_ISL_1543148	2021-04-05	2021-04-12	North America / USA / New York / New York City
EPI_ISL_1543147	2021-04-05	2021-04-12	North America / USA / New York / New York City
EPI_ISL_1543131	2021-04-05	2021-04-12	North America / USA / New York / New York City
EPI_ISL_1543124	2021-04-05	2021-04-12	North America / USA / New York / New York City
EPI_ISL_1543311	2021-04-05	2021-04-12	North America / USA / New York / New York City
EPI_ISL_1543329	2021-04-05	2021-04-12	North America / USA / New York / New York City
EPI_ISL_1543496	2021-04-07	2021-04-12	North America / USA / New York / New York City
EPI_ISL_1543473	2021-04-08	2021-04-12	North America / USA / New York / New York City
EPI_ISL_1542604	2021-04-05	2021-04-12	North America / USA / New York / New York City
EPI_ISL_1549214	2021-04-06	2021-04-12	North America / USA / Alabama / Mobile
EPI_ISL_1543390	2021-04-05	2021-04-12	North America / USA / New York / New York City
EPI_ISL_1543351	2021-04-05	2021-04-12	North America / USA / New York / New York City
EPI_ISL_1543222	2021-04-06	2021-04-12	North America / USA / New York / New York City
EPI_ISL_1543313	2021-04-05	2021-04-12	North America / USA / New York / New York City
EPI_ISL_1543346	2021-04-06	2021-04-12	North America / USA / New York / New York City
EPI_ISL_1543205	2021-04-06	2021-04-12	North America / USA / New York / New York City
EPI_ISL_1543335	2021-04-05	2021-04-12	North America / USA / New York / New York City
EPI_ISL_1543318	2021-04-05	2021-04-12	North America / USA / New York / New York City
EPI_ISL_1543316	2021-04-05	2021-04-12	North America / USA / New York / New York City
EPI_ISL_1543840	2021-04-08	2021-04-12	North America / USA / New York / New York City
EPI_ISL_1543912	2021-04-07	2021-04-12	North America / USA / New York / New York City
EPI_ISL_1543529	2021-04-08	2021-04-12	North America / USA / New York / New York City
EPI_ISL_1543678	2021-04-07	2021-04-12	North America / USA / New York / New York City
EPI_ISL_1543323	2021-04-06	2021-04-12	North America / USA / New York / New York City
EPI_ISL_1543201	2021-04-05	2021-04-12	North America / USA / New York / New York City
EPI_ISL_1543200	2021-04-06	2021-04-12	North America / USA / New York / New York City
EPI_ISL_1543198	2021-04-05	2021-04-12	North America / USA / New York / New York City
EPI_ISL_1543174	2021-04-05	2021-04-12	North America / USA / New York / New York City
EPI_ISL_1543175	2021-04-05	2021-04-12	North America / USA / New York / New York City
EPI_ISL_1543176	2021-04-05	2021-04-12	North America / USA / New York / New York City
EPI_ISL_1543183	2021-04-06	2021-04-12	North America / USA / New York / New York City
EPI_ISL_1543185	2021-04-05	2021-04-12	North America / USA / New York / New York City
EPI_ISL_1543187	2021-04-06	2021-04-12	North America / USA / New York / New York City
EPI_ISL_1543189	2021-04-06	2021-04-12	North America / USA / New York / New York City
EPI_ISL_1543191	2021-04-06	2021-04-12	North America / USA / New York / New York City
EPI_ISL_1543192	2021-04-05	2021-04-12	North America / USA / New York / New York City
EPI_ISL_1543196	2021-04-05	2021-04-12	North America / USA / New York / New York City
EPI_ISL_1542380	2021-04-05	2021-04-12	North America / USA / New York / New York City
EPI_ISL_1542481	2021-04-05	2021-04-12	North America / USA / New York / New York City
EPI_ISL_1542458	2021-04-05	2021-04-12	North America / USA / New York / New York City
EPI_ISL_1543431	2021-04-06	2021-04-12	North America / USA / New York / New York City
EPI_ISL_1543423	2021-04-06	2021-04-12	North America / USA / New York / New York City
EPI_ISL_1543314	2021-04-05	2021-04-12	North America / USA / New York / New York City
EPI_ISL_1543280	2021-04-06	2021-04-12	North America / USA / New York / New York City
EPI_ISL_1543310	2021-04-05	2021-04-12	North America / USA / New York / New York City
EPI_ISL_1543181	2021-04-05	2021-04-12	North America / USA / New York / New York City
EPI_ISL_1543266	2021-04-06	2021-04-12	North America / USA / New York / New York City
EPI_ISL_1543264	2021-04-05	2021-04-12	North America / USA / New York / New York City
EPI_ISL_1543261	2021-04-06	2021-04-12	North America / USA / New York / New York City
EPI_ISL_1543250	2021-04-06	2021-04-12	North America / USA / New York / New York City
EPI_ISL_1543249	2021-04-06	2021-04-12	North America / USA / New York / New York City
EPI_ISL_1543247	2021-04-05	2021-04-12	North America / USA / New York / New York City
EPI_ISL_1543246	2021-04-06	2021-04-12	North America / USA / New York / New York City
EPI_ISL_1543243	2021-04-06	2021-04-12	North America / USA / New York / New York City
EPI_ISL_1543242	2021-04-06	2021-04-12	North America / USA / New York / New York City
EPI_ISL_1543233	2021-04-06	2021-04-12	North America / USA / New York / New York City
EPI_ISL_1543232	2021-04-05	2021-04-12	North America / USA / New York / New York City
EPI_ISL_1543231	2021-04-06	2021-04-12	North America / USA / New York / New York City
EPI_ISL_1543229	2021-04-06	2021-04-12	North America / USA / New York / New York City
EPI_ISL_1543228	2021-04-05	2021-04-12	North America / USA / New York / New York City
EPI_ISL_1543227	2021-04-05	2021-04-12	North America / USA / New York / New York City
EPI_ISL_1543267	2021-04-05	2021-04-12	North America / USA / New York / New York City
EPI_ISL_1543173	2021-04-05	2021-04-12	North America / USA / New York / New York City
EPI_ISL_1543271	2021-04-06	2021-04-12	North America / USA / New York / New York City
EPI_ISL_1543274	2021-04-06	2021-04-12	North America / USA / New York / New York City
EPI_ISL_1543332	2021-04-05	2021-04-12	North America / USA / New York / New York City
EPI_ISL_1543212	2021-04-06	2021-04-12	North America / USA / New York / New York City
EPI_ISL_1543288	2021-04-05	2021-04-12	North America / USA / New York / New York City
EPI_ISL_1543287	2021-04-06	2021-04-12	North America / USA / New York / New York City
EPI_ISL_1543381	2021-04-05	2021-04-12	North America / USA / New York / New York City
EPI_ISL_1543206	2021-04-06	2021-04-12	North America / USA / New York / New York City
EPI_ISL_1543262	2021-04-05	2021-04-12	North America / USA / New York / New York City
EPI_ISL_1543207	2021-04-05	2021-04-12	North America / USA / New York / New York City
EPI_ISL_1543256	2021-04-05	2021-04-12	North America / USA / New York / New York City
EPI_ISL_1543324	2021-04-06	2021-04-12	North America / USA / New York / New York City
EPI_ISL_1543219	2021-04-06	2021-04-12	North America / USA / New York / New York City
EPI_ISL_1548006	2021-04-07	2021-04-12	North America / USA / Maryland
EPI_ISL_1543277	2021-04-06	2021-04-12	North America / USA / New York / New York City
EPI_ISL_1543276	2021-04-06	2021-04-12	North America / USA / New York / New York City
EPI_ISL_1543275	2021-04-05	2021-04-12	North America / USA / New York / New York City
EPI_ISL_1543272	2021-04-06	2021-04-12	North America / USA / New York / New York City
EPI_ISL_1543171	2021-04-05	2021-04-12	North America / USA / New York / New York City
EPI_ISL_1543168	2021-04-05	2021-04-12	North America / USA / New York / New York City
EPI_ISL_1543167	2021-04-05	2021-04-12	North America / USA / New York / New York City
EPI_ISL_1543898	2021-04-07	2021-04-12	North America / USA / New York / New York City
EPI_ISL_1543897	2021-04-07	2021-04-12	North America / USA / New York / New York City
EPI_ISL_1543598	2021-04-07	2021-04-12	North America / USA / New York / New York City
EPI_ISL_1543375	2021-04-06	2021-04-12	North America / USA / New York / New York City
EPI_ISL_1543891	2021-04-08	2021-04-12	North America / USA / New York / New York City
EPI_ISL_1543802	2021-04-08	2021-04-12	North America / USA / New York / New York City
EPI_ISL_1543808	2021-04-07	2021-04-12	North America / USA / New York / New York City
EPI_ISL_1543818	2021-04-07	2021-04-12	North America / USA / New York / New York City
EPI_ISL_1543862	2021-04-08	2021-04-12	North America / USA / New York / New York City
EPI_ISL_1543428	2021-04-07	2021-04-12	North America / USA / New York / New York City
EPI_ISL_1543879	2021-04-07	2021-04-12	North America / USA / New York / New York City
EPI_ISL_1543873	2021-04-08	2021-04-12	North America / USA / New York / New York City
EPI_ISL_1543376	2021-04-06	2021-04-12	North America / USA / New York / New York City
EPI_ISL_1543378	2021-04-05	2021-04-12	North America / USA / New York / New York City
EPI_ISL_1543876	2021-04-07	2021-04-12	North America / USA / New York / New York City
EPI_ISL_1543401	2021-04-07	2021-04-12	North America / USA / New York / New York City
EPI_ISL_1543393	2021-04-06	2021-04-12	North America / USA / New York / New York City
EPI_ISL_1543427	2021-04-07	2021-04-12	North America / USA / New York / New York City
EPI_ISL_1543430	2021-04-07	2021-04-12	North America / USA / New York / New York City
EPI_ISL_1543468	2021-04-07	2021-04-12	North America / USA / New York / New York City
EPI_ISL_1543461	2021-04-07	2021-04-12	North America / USA / New York / New York City
EPI_ISL_1543450	2021-04-08	2021-04-12	North America / USA / New York / New York City
EPI_ISL_1543448	2021-04-07	2021-04-12	North America / USA / New York / New York City
EPI_ISL_1543447	2021-04-08	2021-04-12	North America / USA / New York / New York City
EPI_ISL_1543446	2021-04-07	2021-04-12	North America / USA / New York / New York City
EPI_ISL_1543438	2021-04-08	2021-04-12	North America / USA / New York / New York City
EPI_ISL_1543703	2021-04-07	2021-04-12	North America / USA / New York / New York City
EPI_ISL_1543707	2021-04-07	2021-04-12	North America / USA / New York / New York City
EPI_ISL_1543746	2021-04-07	2021-04-12	North America / USA / New York / New York City
EPI_ISL_1543742	2021-04-07	2021-04-12	North America / USA / New York / New York City
EPI_ISL_1543757	2021-04-07	2021-04-12	North America / USA / New York / New York City
EPI_ISL_1543750	2021-04-07	2021-04-12	North America / USA / New York / New York City
EPI_ISL_1543881	2021-04-07	2021-04-12	North America / USA / New York / New York City
EPI_ISL_1543374	2021-04-05	2021-04-12	North America / USA / New York / New York City
EPI_ISL_1543429	2021-04-07	2021-04-12	North America / USA / New York / New York City
EPI_ISL_1543491	2021-04-07	2021-04-12	North America / USA / New York / New York City
EPI_ISL_1543573	2021-04-07	2021-04-12	North America / USA / New York / New York City
EPI_ISL_1543406	2021-04-06	2021-04-12	North America / USA / New York / New York City
EPI_ISL_1543134	2021-04-06	2021-04-12	North America / USA / New York / New York City
EPI_ISL_1543135	2021-04-05	2021-04-12	North America / USA / New York / New York City
EPI_ISL_1543137	2021-04-05	2021-04-12	North America / USA / New York / New York City
EPI_ISL_1543138	2021-04-05	2021-04-12	North America / USA / New York / New York City
EPI_ISL_1543139	2021-04-05	2021-04-12	North America / USA / New York / New York City
EPI_ISL_1543532	2021-04-07	2021-04-12	North America / USA / New York / New York City
EPI_ISL_1543141	2021-04-05	2021-04-12	North America / USA / New York / New York City
EPI_ISL_1543144	2021-04-05	2021-04-12	North America / USA / New York / New York City
EPI_ISL_1543145	2021-04-06	2021-04-12	North America / USA / New York / New York City
EPI_ISL_1543152	2021-04-05	2021-04-12	North America / USA / New York / New York City
EPI_ISL_1543153	2021-04-05	2021-04-12	North America / USA / New York / New York City
EPI_ISL_1543159	2021-04-05	2021-04-12	North America / USA / New York / New York City
EPI_ISL_1543160	2021-04-05	2021-04-12	North America / USA / New York / New York City
EPI_ISL_1543161	2021-04-05	2021-04-12	North America / USA / New York / New York City
EPI_ISL_1543162	2021-04-05	2021-04-12	North America / USA / New York / New York City
EPI_ISL_1543911	2021-04-05	2021-04-12	North America / USA / New York / New York City
EPI_ISL_1543796	2021-04-07	2021-04-12	North America / USA / New York / New York City
EPI_ISL_1543888	2021-04-06	2021-04-12	North America / USA / New York / New York City
EPI_ISL_1543855	2021-04-06	2021-04-12	North America / USA / New York / New York City
EPI_ISL_1543410	2021-04-06	2021-04-12	North America / USA / New York / New York City
EPI_ISL_1543467	2021-04-06	2021-04-12	North America / USA / New York / New York City
EPI_ISL_1543512	2021-04-05	2021-04-12	North America / USA / New York / New York City
EPI_ISL_1543513	2021-04-06	2021-04-12	North America / USA / New York / New York City
EPI_ISL_1543519	2021-04-06	2021-04-12	North America / USA / New York / New York City
EPI_ISL_1543544	2021-04-06	2021-04-12	North America / USA / New York / New York City
EPI_ISL_1543584	2021-04-06	2021-04-12	North America / USA / New York / New York City
EPI_ISL_1543592	2021-04-06	2021-04-12	North America / USA / New York / New York City
EPI_ISL_1543659	2021-04-06	2021-04-12	North America / USA / New York / New York City
EPI_ISL_1543702	2021-04-06	2021-04-12	North America / USA / New York / New York City
EPI_ISL_1542076	2021-04-05	2021-04-12	North America / USA / New York / New York City
EPI_ISL_1543733	2021-04-06	2021-04-12	North America / USA / New York / New York City
EPI_ISL_1543743	2021-04-06	2021-04-12	North America / USA / New York / New York City
EPI_ISL_1543762	2021-04-06	2021-04-12	North America / USA / New York / New York City
EPI_ISL_1543831	2021-04-06	2021-04-12	North America / USA / New York / New York City
EPI_ISL_1543872	2021-04-06	2021-04-12	North America / USA / New York / New York City
EPI_ISL_1542504	2021-04-05	2021-04-12	North America / USA / New York / New York City
EPI_ISL_1542819	2021-04-05	2021-04-12	North America / USA / New York / New York City
EPI_ISL_1543356	2021-04-05	2021-04-12	North America / USA / New York / New York City
EPI_ISL_1542371	2021-04-05	2021-04-12	North America / USA / New York / New York City
EPI_ISL_1542312	2021-04-05	2021-04-12	North America / USA / New York / New York City
EPI_ISL_1542288	2021-04-05	2021-04-12	North America / USA / New York / New York City
EPI_ISL_1542260	2021-04-05	2021-04-12	North America / USA / New York / New York City
EPI_ISL_1542217	2021-04-05	2021-04-12	North America / USA / New York / New York City
EPI_ISL_1542178	2021-04-05	2021-04-12	North America / USA / New York / New York City
EPI_ISL_1543602	2021-04-08	2021-04-12	North America / USA / New York / New York City
EPI_ISL_1542165	2021-04-05	2021-04-12	North America / USA / New York / New York City
EPI_ISL_1542130	2021-04-05	2021-04-12	North America / USA / New York / New York City
EPI_ISL_1542118	2021-04-05	2021-04-12	North America / USA / New York / New York City
EPI_ISL_1542111	2021-04-05	2021-04-12	North America / USA / New York / New York City
EPI_ISL_1542094	2021-04-05	2021-04-12	North America / USA / New York / New York City
EPI_ISL_1542087	2021-04-05	2021-04-12	North America / USA / New York / New York City
EPI_ISL_1542075	2021-04-05	2021-04-12	North America / USA / New York / New York City
EPI_ISL_1543681	2021-04-06	2021-04-12	North America / USA / New York / New York City
EPI_ISL_1543692	2021-04-06	2021-04-12	North America / USA / New York / New York City
EPI_ISL_1543693	2021-04-06	2021-04-12	North America / USA / New York / New York City
EPI_ISL_1543615	2021-04-06	2021-04-12	North America / USA / New York / New York City
EPI_ISL_1543636	2021-04-05	2021-04-12	North America / USA / New York / New York City
EPI_ISL_1542390	2021-04-05	2021-04-12	North America / USA / New York / New York City
EPI_ISL_1543773	2021-04-06	2021-04-12	North America / USA / New York / New York City
EPI_ISL_1542393	2021-04-05	2021-04-12	North America / USA / New York / New York City
EPI_ISL_1542430	2021-04-05	2021-04-12	North America / USA / New York / New York City
EPI_ISL_1543282	2021-04-05	2021-04-12	North America / USA / New York / New York City
EPI_ISL_1542827	2021-04-05	2021-04-12	North America / USA / New York / New York City
EPI_ISL_1543492	2021-04-06	2021-04-12	North America / USA / New York / New York City
EPI_ISL_1543418	2021-04-06	2021-04-12	North America / USA / New York / New York City
EPI_ISL_1543413	2021-04-06	2021-04-12	North America / USA / New York / New York City
EPI_ISL_1543439	2021-04-06	2021-04-12	North America / USA / New York / New York City
EPI_ISL_1543476	2021-04-06	2021-04-12	North America / USA / New York / New York City
EPI_ISL_1543521	2021-04-06	2021-04-12	North America / USA / New York / New York City
EPI_ISL_1543725	2021-04-06	2021-04-12	North America / USA / New York / New York City
EPI_ISL_1543551	2021-04-06	2021-04-12	North America / USA / New York / New York City
EPI_ISL_1543564	2021-04-06	2021-04-12	North America / USA / New York / New York City
EPI_ISL_1543579	2021-04-06	2021-04-12	North America / USA / New York / New York City
EPI_ISL_1543516	2021-04-06	2021-04-12	North America / USA / New York / New York City
EPI_ISL_1542692	2021-04-05	2021-04-12	North America / USA / New York / New York City
EPI_ISL_1542669	2021-04-05	2021-04-12	North America / USA / New York / New York City
EPI_ISL_1542645	2021-04-05	2021-04-12	North America / USA / New York / New York City
EPI_ISL_1542607	2021-04-05	2021-04-12	North America / USA / New York / New York City
EPI_ISL_1542545	2021-04-05	2021-04-12	North America / USA / New York / New York City
EPI_ISL_1543510	2021-04-06	2021-04-12	North America / USA / New York / New York City
EPI_ISL_1542422	2021-04-05	2021-04-12	North America / USA / New York / New York City
EPI_ISL_1542447	2021-04-05	2021-04-12	North America / USA / New York / New York City
EPI_ISL_1543780	2021-04-06	2021-04-12	North America / USA / New York / New York City
EPI_ISL_1543781	2021-04-06	2021-04-12	North America / USA / New York / New York City
EPI_ISL_1543177	2021-04-05	2021-04-12	North America / USA / New York / New York City
EPI_ISL_1543129	2021-04-05	2021-04-12	North America / USA / New York / New York City
EPI_ISL_1543386	2021-04-05	2021-04-12	North America / USA / New York / New York City
EPI_ISL_1543188	2021-04-06	2021-04-12	North America / USA / New York / New York City
EPI_ISL_1543278	2021-04-06	2021-04-12	North America / USA / New York / New York City
EPI_ISL_1542724	2021-04-05	2021-04-12	North America / USA / New York / New York City
EPI_ISL_1543158	2021-04-05	2021-04-12	North America / USA / New York / New York City
EPI_ISL_1543319	2021-04-06	2021-04-12	North America / USA / New York / New York City
EPI_ISL_1543204	2021-04-05	2021-04-12	North America / USA / New York / New York City
EPI_ISL_1543453	2021-04-06	2021-04-12	North America / USA / New York / New York City
EPI_ISL_1543307	2021-04-05	2021-04-12	North America / USA / New York / New York City
EPI_ISL_1543239	2021-04-05	2021-04-12	North America / USA / New York / New York City
EPI_ISL_1543350	2021-04-05	2021-04-12	North America / USA / New York / New York City
EPI_ISL_1543130	2021-04-06	2021-04-12	North America / USA / New York / New York City
EPI_ISL_1547965	2021-04-05	2021-04-12	North America / USA / Maryland
EPI_ISL_1543157	2021-04-05	2021-04-12	North America / USA / New York / New York City
EPI_ISL_1543302	2021-04-05	2021-04-12	North America / USA / New York / New York City
EPI_ISL_1542337	2021-04-05	2021-04-12	North America / USA / New York / New York City
EPI_ISL_1547972	2021-04-05	2021-04-12	North America / USA / Maryland
EPI_ISL_1542174	2021-04-05	2021-04-12	North America / USA / New York / New York City
EPI_ISL_1542141	2021-04-05	2021-04-12	North America / USA / New York / New York City
EPI_ISL_1542108	2021-04-05	2021-04-12	North America / USA / New York / New York City
EPI_ISL_1548015	2021-04-06	2021-04-12	North America / USA / Maryland
EPI_ISL_1543795	2021-04-06	2021-04-12	North America / USA / New York / New York City
EPI_ISL_1542478	2021-04-05	2021-04-12	North America / USA / New York / New York City
EPI_ISL_1543749	2021-04-06	2021-04-12	North America / USA / New York / New York City
EPI_ISL_1543764	2021-04-07	2021-04-12	North America / USA / New York / New York City
EPI_ISL_1543655	2021-04-08	2021-04-12	North America / USA / New York / New York City
EPI_ISL_1543601	2021-04-08	2021-04-12	North America / USA / New York / New York City
EPI_ISL_1542596	2021-04-05	2021-04-12	North America / USA / New York / New York City
EPI_ISL_1543814	2021-04-06	2021-04-12	North America / USA / New York / New York City
EPI_ISL_1543826	2021-04-06	2021-04-12	North America / USA / New York / New York City
EPI_ISL_1542808	2021-04-05	2021-04-12	North America / USA / New York / New York City
EPI_ISL_1543868	2021-04-06	2021-04-12	North America / USA / New York / New York City
EPI_ISL_1542544	2021-04-05	2021-04-12	North America / USA / New York / New York City
EPI_ISL_1543874	2021-04-05	2021-04-12	North America / USA / New York / New York City
EPI_ISL_1543875	2021-04-06	2021-04-12	North America / USA / New York / New York City
EPI_ISL_1547968	2021-04-05	2021-04-12	North America / USA / Maryland
EPI_ISL_1543347	2021-04-05	2021-04-12	North America / USA / New York / New York City
EPI_ISL_1543263	2021-04-06	2021-04-12	North America / USA / New York / New York City
EPI_ISL_1542203	2021-04-05	2021-04-12	North America / USA / New York / New York City
EPI_ISL_1543202	2021-04-05	2021-04-12	North America / USA / New York / New York City
EPI_ISL_1548013	2021-04-05	2021-04-12	North America / USA / Maryland
EPI_ISL_1543836	2021-04-07	2021-04-12	North America / USA / New York / New York City
EPI_ISL_1542899	2021-04-05	2021-04-12	North America / USA / New York / New York City
EPI_ISL_1542200	2021-04-05	2021-04-12	North America / USA / New York / New York City
EPI_ISL_1543497	2021-04-06	2021-04-12	North America / USA / New York / New York City
EPI_ISL_1543845	2021-04-06	2021-04-12	North America / USA / New York / New York City
EPI_ISL_1543870	2021-04-06	2021-04-12	North America / USA / New York / New York City
EPI_ISL_1543877	2021-04-06	2021-04-12	North America / USA / New York / New York City
EPI_ISL_1543902	2021-04-06	2021-04-12	North America / USA / New York / New York City
EPI_ISL_1542190	2021-04-05	2021-04-12	North America / USA / New York / New York City
EPI_ISL_1542143	2021-04-05	2021-04-12	North America / USA / New York / New York City
EPI_ISL_1542238	2021-04-05	2021-04-12	North America / USA / New York / New York City
EPI_ISL_1542242	2021-04-05	2021-04-12	North America / USA / New York / New York City
EPI_ISL_1543766	2021-04-06	2021-04-12	North America / USA / New York / New York City
EPI_ISL_1542255	2021-04-05	2021-04-12	North America / USA / New York / New York City
EPI_ISL_1542357	2021-04-05	2021-04-12	North America / USA / New York / New York City
EPI_ISL_1542366	2021-04-05	2021-04-12	North America / USA / New York / New York City
EPI_ISL_1547983	2021-04-05	2021-04-12	North America / USA / Maryland
EPI_ISL_1548014	2021-04-05	2021-04-12	North America / USA / Maryland
EPI_ISL_1548018	2021-04-05	2021-04-12	North America / USA / Maryland
EPI_ISL_1548019	2021-04-05	2021-04-12	North America / USA / Maryland
EPI_ISL_1542500	2021-04-05	2021-04-12	North America / USA / New York / New York City
EPI_ISL_1542541	2021-04-05	2021-04-12	North America / USA / New York / New York City
EPI_ISL_1542314	2021-04-05	2021-04-12	North America / USA / New York / New York City
EPI_ISL_1542543	2021-04-05	2021-04-12	North America / USA / New York / New York City
EPI_ISL_1543765	2021-04-06	2021-04-12	North America / USA / New York / New York City
EPI_ISL_1543727	2021-04-06	2021-04-12	North America / USA / New York / New York City
EPI_ISL_1543366	2021-04-05	2021-04-12	North America / USA / New York / New York City
EPI_ISL_1543367	2021-04-06	2021-04-12	North America / USA / New York / New York City
EPI_ISL_1543382	2021-04-05	2021-04-12	North America / USA / New York / New York City
EPI_ISL_1543383	2021-04-05	2021-04-12	North America / USA / New York / New York City
EPI_ISL_1543384	2021-04-06	2021-04-12	North America / USA / New York / New York City
EPI_ISL_1543400	2021-04-06	2021-04-12	North America / USA / New York / New York City
EPI_ISL_1543414	2021-04-06	2021-04-12	North America / USA / New York / New York City
EPI_ISL_1543424	2021-04-06	2021-04-12	North America / USA / New York / New York City
EPI_ISL_1543728	2021-04-06	2021-04-12	North America / USA / New York / New York City
EPI_ISL_1543481	2021-04-06	2021-04-12	North America / USA / New York / New York City
EPI_ISL_1542443	2021-04-05	2021-04-12	North America / USA / New York / New York City
EPI_ISL_1543515	2021-04-06	2021-04-12	North America / USA / New York / New York City
EPI_ISL_1543527	2021-04-06	2021-04-12	North America / USA / New York / New York City
EPI_ISL_1543556	2021-04-06	2021-04-12	North America / USA / New York / New York City
EPI_ISL_1543568	2021-04-06	2021-04-12	North America / USA / New York / New York City
EPI_ISL_1543631	2021-04-06	2021-04-12	North America / USA / New York / New York City
EPI_ISL_1543637	2021-04-06	2021-04-12	North America / USA / New York / New York City
EPI_ISL_1543665	2021-04-05	2021-04-12	North America / USA / New York / New York City
EPI_ISL_1543283	2021-04-06	2021-04-12	North America / USA / New York / New York City
EPI_ISL_1543716	2021-04-06	2021-04-12	North America / USA / New York / New York City
EPI_ISL_1543220	2021-04-05	2021-04-12	North America / USA / New York / New York City
EPI_ISL_1543308	2021-04-05	2021-04-12	North America / USA / New York / New York City
EPI_ISL_1543365	2021-04-05	2021-04-12	North America / USA / New York / New York City
EPI_ISL_1548027	2021-04-06	2021-04-12	North America / USA / Maryland
EPI_ISL_1542729	2021-04-05	2021-04-12	North America / USA / New York / New York City
EPI_ISL_1543291	2021-04-05	2021-04-12	North America / USA / New York / New York City
EPI_ISL_1548017	2021-04-06	2021-04-12	North America / USA / Maryland
EPI_ISL_1543255	2021-04-06	2021-04-12	North America / USA / New York / New York City
EPI_ISL_1542657	2021-04-05	2021-04-12	North America / USA / New York / New York City
EPI_ISL_1542647	2021-04-05	2021-04-12	North America / USA / New York / New York City
EPI_ISL_1542616	2021-04-05	2021-04-12	North America / USA / New York / New York City
EPI_ISL_1542427	2021-04-05	2021-04-12	North America / USA / New York / New York City
EPI_ISL_1542398	2021-04-05	2021-04-12	North America / USA / New York / New York City
EPI_ISL_1542397	2021-04-05	2021-04-12	North America / USA / New York / New York City
EPI_ISL_1542387	2021-04-05	2021-04-12	North America / USA / New York / New York City
EPI_ISL_1542333	2021-04-05	2021-04-12	North America / USA / New York / New York City
EPI_ISL_1542670	2021-04-05	2021-04-12	North America / USA / New York / New York City
EPI_ISL_1542227	2021-04-05	2021-04-12	North America / USA / New York / New York City
EPI_ISL_1542329	2021-04-05	2021-04-12	North America / USA / New York / New York City
EPI_ISL_1542232	2021-04-05	2021-04-12	North America / USA / New York / New York City
EPI_ISL_1543348	2021-04-05	2021-04-12	North America / USA / New York / New York City
EPI_ISL_1542307	2021-04-05	2021-04-12	North America / USA / New York / New York City
EPI_ISL_1543349	2021-04-05	2021-04-12	North America / USA / New York / New York City
EPI_ISL_1543355	2021-04-05	2021-04-12	North America / USA / New York / New York City
EPI_ISL_1543163	2021-04-06	2021-04-12	North America / USA / New York / New York City
EPI_ISL_1579236	2021-04-06	2021-04-13	North America / USA / Nebraska
EPI_ISL_1575433	2021-04-07	2021-04-13	North America / USA / Kansas
EPI_ISL_1575259	2021-04-09	2021-04-13	North America / USA / Nevada / Washoe
EPI_ISL_1575420	2021-04-07	2021-04-13	North America / USA / Kansas
EPI_ISL_1579244	2021-04-05	2021-04-13	North America / USA / Nebraska
EPI_ISL_1579245	2021-04-05	2021-04-13	North America / USA / Nebraska
EPI_ISL_1579233	2021-04-07	2021-04-13	North America / USA / Nebraska
EPI_ISL_1579230	2021-04-07	2021-04-13	North America / USA / Nebraska
EPI_ISL_1579232	2021-04-07	2021-04-13	North America / USA / Nebraska
EPI_ISL_1575282	2021-04-07	2021-04-13	North America / USA / Nevada / Washoe
EPI_ISL_1579234	2021-04-07	2021-04-13	North America / USA / Nebraska
EPI_ISL_1579231	2021-04-07	2021-04-13	North America / USA / Nebraska
EPI_ISL_1579240	2021-04-06	2021-04-13	North America / USA / Nebraska
EPI_ISL_1575262	2021-04-07	2021-04-13	North America / USA / Nevada / Washoe
EPI_ISL_1575427	2021-04-07	2021-04-13	North America / USA / Kansas
EPI_ISL_1575430	2021-04-07	2021-04-13	North America / USA / Kansas
EPI_ISL_1577329	2021-04-05	2021-04-13	North America / USA / Montana
EPI_ISL_1575257	2021-04-07	2021-04-13	North America / USA / Nevada / Washoe
EPI_ISL_1575256	2021-04-07	2021-04-13	North America / USA / Nevada / Washoe
EPI_ISL_1576810	2021-04-05	2021-04-13	North America / USA / Montana
EPI_ISL_1575251	2021-04-05	2021-04-13	North America / USA / Nevada / Lyon
EPI_ISL_1576859	2021-04-05	2021-04-13	North America / USA / Texas
EPI_ISL_1577211	2021-04-05	2021-04-13	North America / USA / Montana
EPI_ISL_1575255	2021-04-06	2021-04-13	North America / USA / Nevada / Clark
EPI_ISL_1579237	2021-04-06	2021-04-13	North America / USA / Nebraska
EPI_ISL_1579246	2021-04-05	2021-04-13	North America / USA / Nebraska
EPI_ISL_1576860	2021-04-05	2021-04-13	North America / USA / Texas
EPI_ISL_1575423	2021-04-05	2021-04-13	North America / USA / Kansas
EPI_ISL_1575258	2021-04-07	2021-04-13	North America / USA / Nevada / Washoe
EPI_ISL_1579247	2021-04-05	2021-04-13	North America / USA / Nebraska
EPI_ISL_1577213	2021-04-05	2021-04-13	North America / USA / Montana
EPI_ISL_1577220	2021-04-05	2021-04-13	North America / USA / Montana
EPI_ISL_1575291	2021-04-05	2021-04-13	North America / USA / Nevada / Washoe
EPI_ISL_1576935	2021-04-05	2021-04-13	North America / USA / New York / Nassau County
EPI_ISL_1576937	2021-04-05	2021-04-13	North America / USA / New York / Manhattan
EPI_ISL_1576901	2021-04-05	2021-04-13	North America / USA / New York / Queens
EPI_ISL_1580449	2021-04-05	2021-04-13	North America / USA / Michigan
EPI_ISL_1577330	2021-04-05	2021-04-13	North America / USA / Montana
EPI_ISL_1575293	2021-04-05	2021-04-13	North America / USA / Nevada / Washoe
EPI_ISL_1575429	2021-04-05	2021-04-13	North America / USA / Kansas
EPI_ISL_1575292	2021-04-05	2021-04-13	North America / USA / Nevada / Washoe
EPI_ISL_1576830	2021-04-05	2021-04-13	North America / USA / Montana
EPI_ISL_1576831	2021-04-05	2021-04-13	North America / USA / Montana
EPI_ISL_1576857	2021-04-05	2021-04-13	North America / USA / Texas
EPI_ISL_1576939	2021-04-05	2021-04-13	North America / USA / New York / Staten Island
EPI_ISL_1576942	2021-04-05	2021-04-13	North America / USA / New York / Manhattan
EPI_ISL_1576858	2021-04-05	2021-04-13	North America / USA / Texas
EPI_ISL_1576930	2021-04-05	2021-04-13	North America / USA / New York / Bronx
EPI_ISL_1576934	2021-04-05	2021-04-13	North America / USA / New York / Queens
EPI_ISL_1576938	2021-04-05	2021-04-13	North America / USA / New York / Queens
EPI_ISL_1576941	2021-04-05	2021-04-13	North America / USA / New York / Manhattan
EPI_ISL_1575426	2021-04-06	2021-04-13	North America / USA / Kansas
EPI_ISL_1575434	2021-04-06	2021-04-13	North America / USA / Kansas
EPI_ISL_1575294	2021-04-05	2021-04-13	North America / USA / Nevada / Washoe
EPI_ISL_1575435	2021-04-08	2021-04-13	North America / USA / Kansas
EPI_ISL_1579248	2021-04-05	2021-04-13	North America / USA / Nebraska
EPI_ISL_1579241	2021-04-05	2021-04-13	North America / USA / Nebraska
EPI_ISL_1577212	2021-04-05	2021-04-13	North America / USA / Montana
EPI_ISL_1579239	2021-04-06	2021-04-13	North America / USA / Nebraska
EPI_ISL_1575431	2021-04-07	2021-04-13	North America / USA / Kansas
EPI_ISL_1579235	2021-04-06	2021-04-13	North America / USA / Nebraska
EPI_ISL_1575432	2021-04-07	2021-04-13	North America / USA / Kansas
EPI_ISL_1575283	2021-04-07	2021-04-13	North America / USA / Nevada / Washoe
EPI_ISL_1579242	2021-04-05	2021-04-13	North America / USA / Nebraska
EPI_ISL_1579243	2021-04-05	2021-04-13	North America / USA / Nebraska
EPI_ISL_1585240	2021-04-05	2021-04-14	North America / USA / Nebraska
EPI_ISL_1582963	2021-04-06	2021-04-14	North America / USA / Kansas
EPI_ISL_1585238	2021-04-06	2021-04-14	North America / USA / Nebraska
EPI_ISL_1585239	2021-04-05	2021-04-14	North America / USA / Nebraska
EPI_ISL_1582970	2021-04-07	2021-04-14	North America / USA / Kansas
EPI_ISL_1585236	2021-04-07	2021-04-14	North America / USA / Nebraska
EPI_ISL_1582966	2021-04-08	2021-04-14	North America / USA / Kansas
EPI_ISL_1582969	2021-04-08	2021-04-14	North America / USA / Kansas
EPI_ISL_1582960	2021-04-06	2021-04-14	North America / USA / Kansas
EPI_ISL_1582961	2021-04-06	2021-04-14	North America / USA / Kansas
EPI_ISL_1585237	2021-04-06	2021-04-14	North America / USA / Nebraska
EPI_ISL_1582972	2021-04-09	2021-04-14	North America / USA / Kansas
EPI_ISL_1585241	2021-04-05	2021-04-14	North America / USA / Nebraska
EPI_ISL_1582973	2021-04-09	2021-04-14	North America / USA / Kansas
EPI_ISL_1582965	2021-04-08	2021-04-14	North America / USA / Kansas
EPI_ISL_1582964	2021-04-07	2021-04-14	North America / USA / Kansas
EPI_ISL_1582968	2021-04-08	2021-04-14	North America / USA / Kansas
EPI_ISL_1582971	2021-04-08	2021-04-14	North America / USA / Kansas
EPI_ISL_1585672	2021-04-05	2021-04-14	North America / USA / Oregon / Polk
EPI_ISL_1585673	2021-04-05	2021-04-14	North America / USA / Oregon / Linn County
EPI_ISL_1595523	2021-04-05	2021-04-15	North America / USA / Illinois / Macon
EPI_ISL_1595563	2021-04-06	2021-04-15	North America / USA / Illinois / Logan
EPI_ISL_1595531	2021-04-06	2021-04-15	North America / USA / Illinois / Tazewell
EPI_ISL_1614869	2021-04-06	2021-04-15	North America / USA / California
EPI_ISL_1595538	2021-04-06	2021-04-15	North America / USA / Illinois / Mason
EPI_ISL_1595550	2021-04-05	2021-04-15	North America / USA / Illinois / Mason
EPI_ISL_1595517	2021-04-05	2021-04-15	North America / USA / Illinois / Mason
EPI_ISL_1595569	2021-04-06	2021-04-15	North America / USA / Illinois / Dewitt
EPI_ISL_1595533	2021-04-06	2021-04-15	North America / USA / Illinois / Bureau
EPI_ISL_1595575	2021-04-05	2021-04-15	North America / USA / Illinois / Ogle
EPI_ISL_1595515	2021-04-05	2021-04-15	North America / USA / Illinois / Mason
EPI_ISL_1614820	2021-04-06	2021-04-15	North America / USA / California
EPI_ISL_1595540	2021-04-06	2021-04-15	North America / USA / Illinois / Macon
EPI_ISL_1614681	2021-04-05	2021-04-15	North America / USA / California
EPI_ISL_1614698	2021-04-05	2021-04-15	North America / USA / California
EPI_ISL_1614816	2021-04-06	2021-04-15	North America / USA / California
EPI_ISL_1614866	2021-04-06	2021-04-15	North America / USA / California
EPI_ISL_1614857	2021-04-06	2021-04-15	North America / USA / California
EPI_ISL_1614895	2021-04-06	2021-04-15	North America / USA / California
EPI_ISL_1614779	2021-04-06	2021-04-15	North America / USA / California
EPI_ISL_1614879	2021-04-06	2021-04-15	North America / USA / California
EPI_ISL_1614853	2021-04-06	2021-04-15	North America / USA / California
EPI_ISL_1614803	2021-04-05	2021-04-15	North America / USA / California
EPI_ISL_1614652	2021-04-05	2021-04-15	North America / USA / California
EPI_ISL_1614616	2021-04-05	2021-04-15	North America / USA / California
EPI_ISL_1614589	2021-04-05	2021-04-15	North America / USA / California
EPI_ISL_1614599	2021-04-05	2021-04-15	North America / USA / California
EPI_ISL_1614576	2021-04-05	2021-04-15	North America / USA / California
EPI_ISL_1614636	2021-04-05	2021-04-15	North America / USA / California
EPI_ISL_1614620	2021-04-05	2021-04-15	North America / USA / California
EPI_ISL_1614632	2021-04-05	2021-04-15	North America / USA / California
EPI_ISL_1614617	2021-04-05	2021-04-15	North America / USA / California
EPI_ISL_1614644	2021-04-05	2021-04-15	North America / USA / California
EPI_ISL_1614697	2021-04-05	2021-04-15	North America / USA / California
EPI_ISL_1614696	2021-04-05	2021-04-15	North America / USA / California
EPI_ISL_1614718	2021-04-05	2021-04-15	North America / USA / California
EPI_ISL_1614719	2021-04-05	2021-04-15	North America / USA / California
EPI_ISL_1614847	2021-04-06	2021-04-15	North America / USA / California
EPI_ISL_1593672	2021-04-05	2021-04-15	North America / USA / Minnesota
EPI_ISL_1614850	2021-04-06	2021-04-15	North America / USA / California
EPI_ISL_1614667	2021-04-05	2021-04-15	North America / USA / California
EPI_ISL_1614669	2021-04-05	2021-04-15	North America / USA / California
EPI_ISL_1614675	2021-04-05	2021-04-15	North America / USA / California
EPI_ISL_1614676	2021-04-05	2021-04-15	North America / USA / California
EPI_ISL_1614657	2021-04-05	2021-04-15	North America / USA / California
EPI_ISL_1593796	2021-04-05	2021-04-15	North America / USA / Wyoming
EPI_ISL_1614655	2021-04-05	2021-04-15	North America / USA / California
EPI_ISL_1614656	2021-04-05	2021-04-15	North America / USA / California
EPI_ISL_1614650	2021-04-05	2021-04-15	North America / USA / California
EPI_ISL_1614775	2021-04-05	2021-04-15	North America / USA / Indiana
EPI_ISL_1614731	2021-04-05	2021-04-15	North America / USA / California
EPI_ISL_1614771	2021-04-06	2021-04-15	North America / USA / California
EPI_ISL_1608159	2021-04-05	2021-04-15	North America / USA / Wisconsin / Milwaukee County
EPI_ISL_1599518	2021-04-06	2021-04-15	North America / USA / North Carolina
EPI_ISL_1599507	2021-04-06	2021-04-15	North America / USA / North Carolina
EPI_ISL_1599506	2021-04-06	2021-04-15	North America / USA / North Carolina
EPI_ISL_1614819	2021-04-06	2021-04-15	North America / USA / California
EPI_ISL_1593666	2021-04-05	2021-04-15	North America / USA / Minnesota
EPI_ISL_1595518	2021-04-05	2021-04-15	North America / USA / Illinois / Mason
EPI_ISL_1607872	2021-04-09	2021-04-15	North America / USA / Kansas
EPI_ISL_1607874	2021-04-09	2021-04-15	North America / USA / Kansas
EPI_ISL_1614668	2021-04-05	2021-04-15	North America / USA / California
EPI_ISL_1614728	2021-04-05	2021-04-15	North America / USA / California
EPI_ISL_1614732	2021-04-05	2021-04-15	North America / USA / California
EPI_ISL_1614755	2021-04-05	2021-04-15	North America / USA / California
EPI_ISL_1614859	2021-04-06	2021-04-15	North America / USA / California
EPI_ISL_1614792	2021-04-05	2021-04-15	North America / USA / California
EPI_ISL_1614791	2021-04-06	2021-04-15	North America / USA / California
EPI_ISL_1614797	2021-04-06	2021-04-15	North America / USA / California
EPI_ISL_1614880	2021-04-06	2021-04-15	North America / USA / California
EPI_ISL_1614778	2021-04-05	2021-04-15	North America / USA / California
EPI_ISL_1614777	2021-04-06	2021-04-15	North America / USA / California
EPI_ISL_1593797	2021-04-05	2021-04-15	North America / USA / Wyoming
EPI_ISL_1593795	2021-04-05	2021-04-15	North America / USA / Wyoming
EPI_ISL_1593718	2021-04-06	2021-04-15	North America / USA / Minnesota
EPI_ISL_1614845	2021-04-06	2021-04-15	North America / USA / California
EPI_ISL_1593799	2021-04-05	2021-04-15	North America / USA / Wyoming
EPI_ISL_1593800	2021-04-05	2021-04-15	North America / USA / Wyoming
EPI_ISL_1614710	2021-04-05	2021-04-15	North America / USA / California
EPI_ISL_1593667	2021-04-05	2021-04-15	North America / USA / Minnesota
EPI_ISL_1593674	2021-04-05	2021-04-15	North America / USA / Minnesota
EPI_ISL_1593673	2021-04-05	2021-04-15	North America / USA / Minnesota
EPI_ISL_1593671	2021-04-05	2021-04-15	North America / USA / Minnesota
EPI_ISL_1593697	2021-04-05	2021-04-15	North America / USA / Minnesota
EPI_ISL_1593696	2021-04-05	2021-04-15	North America / USA / Minnesota
EPI_ISL_1593644	2021-04-05	2021-04-15	North America / USA / Minnesota
EPI_ISL_1614754	2021-04-05	2021-04-15	North America / USA / California
EPI_ISL_1593793	2021-04-05	2021-04-15	North America / USA / Wyoming
EPI_ISL_1614831	2021-04-06	2021-04-15	North America / USA / California
EPI_ISL_1614795	2021-04-05	2021-04-15	North America / USA / California
EPI_ISL_1593706	2021-04-06	2021-04-15	North America / USA / Minnesota
EPI_ISL_1593702	2021-04-06	2021-04-15	North America / USA / Minnesota
EPI_ISL_1593704	2021-04-06	2021-04-15	North America / USA / Minnesota
EPI_ISL_1593693	2021-04-05	2021-04-15	North America / USA / Minnesota
EPI_ISL_1593694	2021-04-05	2021-04-15	North America / USA / Minnesota
EPI_ISL_1593695	2021-04-06	2021-04-15	North America / USA / Minnesota
EPI_ISL_1593681	2021-04-06	2021-04-15	North America / USA / Minnesota
EPI_ISL_1593686	2021-04-05	2021-04-15	North America / USA / Minnesota
EPI_ISL_1593802	2021-04-06	2021-04-15	North America / USA / Wyoming
EPI_ISL_1595581	2021-04-05	2021-04-15	North America / USA / Illinois / Mcdonough
EPI_ISL_1595535	2021-04-06	2021-04-15	North America / USA / Illinois / Bureau
EPI_ISL_1593700	2021-04-06	2021-04-15	North America / USA / Minnesota
EPI_ISL_1595534	2021-04-06	2021-04-15	North America / USA / Illinois / Lasalle
EPI_ISL_1595516	2021-04-05	2021-04-15	North America / USA / Illinois / Mason
EPI_ISL_1595572	2021-04-05	2021-04-15	North America / USA / Illinois / Ogle
EPI_ISL_1595578	2021-04-06	2021-04-15	North America / USA / Illinois / Mcdonough
EPI_ISL_1595566	2021-04-06	2021-04-15	North America / USA / Illinois / Livingston
EPI_ISL_1595567	2021-04-06	2021-04-15	North America / USA / Illinois / Macon
EPI_ISL_1595548	2021-04-05	2021-04-15	North America / USA / Illinois / Mcdonough
EPI_ISL_1599505	2021-04-06	2021-04-15	North America / USA / North Carolina
EPI_ISL_1608156	2021-04-06	2021-04-15	North America / USA / Wisconsin / Milwaukee County
EPI_ISL_1614890	2021-04-06	2021-04-15	North America / USA / California
EPI_ISL_1614764	2021-04-06	2021-04-15	North America / USA / California
EPI_ISL_1595520	2021-04-05	2021-04-15	North America / USA / Illinois / Mason
EPI_ISL_1593677	2021-04-05	2021-04-15	North America / USA / Minnesota
EPI_ISL_1593675	2021-04-05	2021-04-15	North America / USA / Minnesota
EPI_ISL_1593670	2021-04-05	2021-04-15	North America / USA / Minnesota
EPI_ISL_1614891	2021-04-06	2021-04-15	North America / USA / California
EPI_ISL_1614893	2021-04-06	2021-04-15	North America / USA / California
EPI_ISL_1614537	2021-04-05	2021-04-15	North America / USA / California
EPI_ISL_1614610	2021-04-05	2021-04-15	North America / USA / California
EPI_ISL_1614700	2021-04-05	2021-04-15	North America / USA / California
EPI_ISL_1614608	2021-04-05	2021-04-15	North America / USA / California
EPI_ISL_1614619	2021-04-05	2021-04-15	North America / USA / California
EPI_ISL_1614631	2021-04-05	2021-04-15	North America / USA / California
EPI_ISL_1614685	2021-04-05	2021-04-15	North America / USA / California
EPI_ISL_1614680	2021-04-05	2021-04-15	North America / USA / California
EPI_ISL_1614713	2021-04-05	2021-04-15	North America / USA / California
EPI_ISL_1614701	2021-04-05	2021-04-15	North America / USA / Florida
EPI_ISL_1614835	2021-04-06	2021-04-15	North America / USA / California
EPI_ISL_1614748	2021-04-05	2021-04-15	North America / USA / California
EPI_ISL_1614786	2021-04-05	2021-04-15	North America / USA / California
EPI_ISL_1614849	2021-04-06	2021-04-15	North America / USA / California
EPI_ISL_1614886	2021-04-06	2021-04-15	North America / USA / California
EPI_ISL_1614822	2021-04-05	2021-04-15	North America / USA / California
EPI_ISL_1614826	2021-04-06	2021-04-15	North America / USA / California
EPI_ISL_1614837	2021-04-06	2021-04-15	North America / USA / California
EPI_ISL_1595590	2021-04-07	2021-04-15	North America / USA / Illinois / Mason
EPI_ISL_1595583	2021-04-07	2021-04-15	North America / USA / Illinois / Mcdonough
EPI_ISL_1593699	2021-04-06	2021-04-15	North America / USA / Minnesota
EPI_ISL_1614763	2021-04-06	2021-04-15	North America / USA / California
EPI_ISL_1614768	2021-04-05	2021-04-15	North America / USA / California
EPI_ISL_1614767	2021-04-06	2021-04-15	North America / USA / California
EPI_ISL_1614734	2021-04-05	2021-04-15	North America / USA / California
EPI_ISL_1614888	2021-04-06	2021-04-15	North America / USA / California
EPI_ISL_1614854	2021-04-06	2021-04-15	North America / USA / California
EPI_ISL_1614878	2021-04-06	2021-04-15	North America / USA / California
EPI_ISL_1614861	2021-04-06	2021-04-15	North America / USA / California
EPI_ISL_1614864	2021-04-06	2021-04-15	North America / USA / California
EPI_ISL_1614867	2021-04-06	2021-04-15	North America / USA / California
EPI_ISL_1614784	2021-04-05	2021-04-15	North America / USA / California
EPI_ISL_1614788	2021-04-06	2021-04-15	North America / USA / California
EPI_ISL_1614787	2021-04-05	2021-04-15	North America / USA / California
EPI_ISL_1614737	2021-04-05	2021-04-15	North America / USA / California
EPI_ISL_1614757	2021-04-05	2021-04-15	North America / USA / California
EPI_ISL_1614811	2021-04-05	2021-04-15	North America / USA / California
EPI_ISL_1614805	2021-04-05	2021-04-15	North America / USA / California
EPI_ISL_1614804	2021-04-06	2021-04-15	North America / USA / California
EPI_ISL_1614800	2021-04-06	2021-04-15	North America / USA / California
EPI_ISL_1614807	2021-04-06	2021-04-15	North America / USA / California
EPI_ISL_1614809	2021-04-05	2021-04-15	North America / USA / California
EPI_ISL_1614838	2021-04-05	2021-04-15	North America / USA / California
EPI_ISL_1614651	2021-04-05	2021-04-15	North America / USA / California
EPI_ISL_1614646	2021-04-05	2021-04-15	North America / USA / California
EPI_ISL_1614606	2021-04-05	2021-04-15	North America / USA / California
EPI_ISL_1614546	2021-04-05	2021-04-15	North America / USA / California
EPI_ISL_1599521	2021-04-06	2021-04-15	North America / USA / North Carolina
EPI_ISL_1614577	2021-04-05	2021-04-15	North America / USA / California
EPI_ISL_1614876	2021-04-06	2021-04-15	North America / USA / California
EPI_ISL_1614555	2021-04-05	2021-04-15	North America / USA / California
EPI_ISL_1614712	2021-04-05	2021-04-15	North America / USA / California
EPI_ISL_1614726	2021-04-05	2021-04-15	North America / USA / California
EPI_ISL_1614722	2021-04-05	2021-04-15	North America / USA / California
EPI_ISL_1614759	2021-04-05	2021-04-15	North America / USA / Pennsylvania
EPI_ISL_1614747	2021-04-05	2021-04-15	North America / USA / California
EPI_ISL_1595573	2021-04-05	2021-04-15	North America / USA / Illinois / Ogle
EPI_ISL_1614749	2021-04-05	2021-04-15	North America / USA / California
EPI_ISL_1614658	2021-04-05	2021-04-15	North America / USA / California
EPI_ISL_1614642	2021-04-05	2021-04-15	North America / USA / California
EPI_ISL_1614649	2021-04-05	2021-04-15	North America / USA / California
EPI_ISL_1614645	2021-04-05	2021-04-15	North America / USA / California
EPI_ISL_1614671	2021-04-05	2021-04-15	North America / USA / California
EPI_ISL_1614678	2021-04-05	2021-04-15	North America / USA / California
EPI_ISL_1614677	2021-04-05	2021-04-15	North America / USA / California
EPI_ISL_1614660	2021-04-05	2021-04-15	North America / USA / California
EPI_ISL_1614615	2021-04-05	2021-04-15	North America / USA / California
EPI_ISL_1614614	2021-04-05	2021-04-15	North America / USA / California
EPI_ISL_1614633	2021-04-05	2021-04-15	North America / USA / California
EPI_ISL_1614635	2021-04-05	2021-04-15	North America / USA / California
EPI_ISL_1614628	2021-04-05	2021-04-15	North America / USA / California
EPI_ISL_1614623	2021-04-05	2021-04-15	North America / USA / California
EPI_ISL_1614692	2021-04-05	2021-04-15	North America / USA / California
EPI_ISL_1614694	2021-04-05	2021-04-15	North America / USA / California
EPI_ISL_1614684	2021-04-05	2021-04-15	North America / USA / California
EPI_ISL_1614538	2021-04-05	2021-04-15	North America / USA / California
EPI_ISL_1614836	2021-04-06	2021-04-15	North America / USA / California
EPI_ISL_1595554	2021-04-05	2021-04-15	North America / USA / Illinois / Fulton
EPI_ISL_1599516	2021-04-05	2021-04-15	North America / USA / North Carolina
EPI_ISL_1614708	2021-04-05	2021-04-15	North America / USA / California
EPI_ISL_1595541	2021-04-06	2021-04-15	North America / USA / Illinois / Macon
EPI_ISL_1595591	2021-04-07	2021-04-15	North America / USA / Illinois / Mason
EPI_ISL_1595585	2021-04-07	2021-04-15	North America / USA / Illinois / Bureau
EPI_ISL_1599523	2021-04-07	2021-04-15	North America / USA / North Carolina
EPI_ISL_1607875	2021-04-08	2021-04-15	North America / USA / Kansas
EPI_ISL_1614903	2021-04-06	2021-04-15	North America / USA / California
EPI_ISL_1614871	2021-04-06	2021-04-15	North America / USA / California
EPI_ISL_1614865	2021-04-06	2021-04-15	North America / USA / California
EPI_ISL_1614856	2021-04-06	2021-04-15	North America / USA / California
EPI_ISL_1614852	2021-04-06	2021-04-15	North America / USA / California
EPI_ISL_1614846	2021-04-06	2021-04-15	North America / USA / California
EPI_ISL_1614814	2021-04-06	2021-04-15	North America / USA / California
EPI_ISL_1614812	2021-04-06	2021-04-15	North America / USA / California
EPI_ISL_1614798	2021-04-06	2021-04-15	North America / USA / California
EPI_ISL_1614760	2021-04-06	2021-04-15	North America / USA / California
EPI_ISL_1614727	2021-04-05	2021-04-15	North America / USA / California
EPI_ISL_1614769	2021-04-06	2021-04-15	North America / USA / California
EPI_ISL_1614699	2021-04-05	2021-04-15	North America / USA / California
EPI_ISL_1614653	2021-04-05	2021-04-15	North America / USA / California
EPI_ISL_1614691	2021-04-05	2021-04-15	North America / USA / California
EPI_ISL_1614781	2021-04-05	2021-04-15	North America / USA / California
EPI_ISL_1614624	2021-04-05	2021-04-15	North America / USA / California
EPI_ISL_1614572	2021-04-05	2021-04-15	North America / USA / California
EPI_ISL_1614709	2021-04-05	2021-04-15	North America / USA / California
EPI_ISL_1593707	2021-04-07	2021-04-15	North America / USA / Minnesota
EPI_ISL_1595592	2021-04-07	2021-04-15	North America / USA / Illinois / Mason
EPI_ISL_1607871	2021-04-08	2021-04-15	North America / USA / Kansas
EPI_ISL_1614618	2021-04-05	2021-04-15	North America / USA / California
EPI_ISL_1614832	2021-04-06	2021-04-15	North America / USA / California
EPI_ISL_1614758	2021-04-05	2021-04-15	North America / USA / Pennsylvania
EPI_ISL_1614858	2021-04-06	2021-04-15	North America / USA / California
EPI_ISL_1608155	2021-04-05	2021-04-15	North America / USA / Wisconsin / Milwaukee County
EPI_ISL_1607873	2021-04-09	2021-04-15	North America / USA / Kansas
EPI_ISL_1607876	2021-04-09	2021-04-15	North America / USA / Kansas
EPI_ISL_1608160	2021-04-05	2021-04-15	North America / USA / Wisconsin / Milwaukee County
EPI_ISL_1593669	2021-04-05	2021-04-15	North America / USA / Minnesota
EPI_ISL_1595568	2021-04-06	2021-04-15	North America / USA / Illinois / Macon
EPI_ISL_1593701	2021-04-06	2021-04-15	North America / USA / Minnesota
EPI_ISL_1593689	2021-04-05	2021-04-15	North America / USA / Minnesota
EPI_ISL_1595511	2021-04-05	2021-04-15	North America / USA / Illinois / La Salle
EPI_ISL_1595524	2021-04-05	2021-04-15	North America / USA / Illinois / Macon
EPI_ISL_1595528	2021-04-05	2021-04-15	North America / USA / Illinois / Kankakee
EPI_ISL_1595542	2021-04-06	2021-04-15	North America / USA / Indiana / Mason
EPI_ISL_1593794	2021-04-05	2021-04-15	North America / USA / Wyoming
EPI_ISL_1607877	2021-04-09	2021-04-15	North America / USA / Kansas
EPI_ISL_1624721	2021-04-07	2021-04-16	North America / USA / West Virginia
EPI_ISL_1624723	2021-04-07	2021-04-16	North America / USA / West Virginia
EPI_ISL_1624757	2021-04-07	2021-04-16	North America / USA / West Virginia
EPI_ISL_1624744	2021-04-07	2021-04-16	North America / USA / West Virginia
EPI_ISL_1624746	2021-04-07	2021-04-16	North America / USA / West Virginia
EPI_ISL_1624727	2021-04-05	2021-04-16	North America / USA / West Virginia
EPI_ISL_1621164	2021-04-05	2021-04-16	North America / USA / Alaska / Anchorage-Mat Su
EPI_ISL_1624730	2021-04-07	2021-04-16	North America / USA / West Virginia
EPI_ISL_1624137	2021-04-06	2021-04-16	North America / USA / Illinois / Sangamon
EPI_ISL_1623752	2021-04-06	2021-04-16	North America / USA / Maryland
EPI_ISL_1623744	2021-04-05	2021-04-16	North America / USA / Maryland
EPI_ISL_1623740	2021-04-06	2021-04-16	North America / USA / Maryland
EPI_ISL_1621162	2021-04-06	2021-04-16	North America / USA / Alaska / Interior
EPI_ISL_1621163	2021-04-05	2021-04-16	North America / USA / Alaska / Anchorage-Mat Su
EPI_ISL_1625646	2021-04-07	2021-04-16	North America / USA / Connecticut
EPI_ISL_1625634	2021-04-07	2021-04-16	North America / USA / Connecticut
EPI_ISL_1624733	2021-04-05	2021-04-16	North America / USA / West Virginia
EPI_ISL_1624731	2021-04-05	2021-04-16	North America / USA / West Virginia
EPI_ISL_1624832	2021-04-05	2021-04-16	North America / USA / West Virginia
EPI_ISL_1624831	2021-04-05	2021-04-16	North America / USA / West Virginia
EPI_ISL_1625559	2021-04-08	2021-04-16	North America / USA / Connecticut
EPI_ISL_1625556	2021-04-07	2021-04-16	North America / USA / Connecticut
EPI_ISL_1625550	2021-04-07	2021-04-16	North America / USA / Connecticut
EPI_ISL_1625552	2021-04-08	2021-04-16	North America / USA / Connecticut
EPI_ISL_1625581	2021-04-08	2021-04-16	North America / USA / Connecticut
EPI_ISL_1625574	2021-04-08	2021-04-16	North America / USA / Connecticut
EPI_ISL_1625631	2021-04-08	2021-04-16	North America / USA / Connecticut
EPI_ISL_1624119	2021-04-08	2021-04-16	North America / USA / Illinois / Knox
EPI_ISL_1621190	2021-04-05	2021-04-16	North America / USA / Alaska / Anchorage-Mat Su
EPI_ISL_1621192	2021-04-05	2021-04-16	North America / USA / Alaska / Anchorage-Mat Su
EPI_ISL_1621196	2021-04-05	2021-04-16	North America / USA / Alaska / Anchorage-Mat Su
EPI_ISL_1624105	2021-04-07	2021-04-16	North America / USA / Illinois / Fulton
EPI_ISL_1624134	2021-04-07	2021-04-16	North America / USA / Illinois / Sangamon
EPI_ISL_1624129	2021-04-08	2021-04-16	North America / USA / Illinois / Mcdonough
EPI_ISL_1624127	2021-04-08	2021-04-16	North America / USA / Illinois / Mcdonough
EPI_ISL_1624151	2021-04-07	2021-04-16	North America / USA / Illinois / Mason
EPI_ISL_1625679	2021-04-08	2021-04-16	North America / USA / Washington
EPI_ISL_1625677	2021-04-08	2021-04-16	North America / USA / New York
EPI_ISL_1621191	2021-04-05	2021-04-16	North America / USA / Alaska / Anchorage-Mat Su
EPI_ISL_1623733	2021-04-06	2021-04-16	North America / USA / Maryland
EPI_ISL_1623738	2021-04-05	2021-04-16	North America / USA / Maryland
EPI_ISL_1623734	2021-04-05	2021-04-16	North America / USA / Maryland
EPI_ISL_1625553	2021-04-06	2021-04-16	North America / USA / Connecticut
EPI_ISL_1625889	2021-04-05	2021-04-16	North America / USA / New Jersey
EPI_ISL_1624717	2021-04-05	2021-04-16	North America / USA / West Virginia
EPI_ISL_1625588	2021-04-05	2021-04-16	North America / USA / Connecticut
EPI_ISL_1625585	2021-04-05	2021-04-16	North America / USA / Connecticut
EPI_ISL_1625590	2021-04-05	2021-04-16	North America / USA / Connecticut
EPI_ISL_1625596	2021-04-06	2021-04-16	North America / USA / Connecticut
EPI_ISL_1625603	2021-04-05	2021-04-16	North America / USA / Connecticut
EPI_ISL_1625606	2021-04-06	2021-04-16	North America / USA / Connecticut
EPI_ISL_1625604	2021-04-05	2021-04-16	North America / USA / Connecticut
EPI_ISL_1625663	2021-04-06	2021-04-16	North America / USA / Connecticut
EPI_ISL_1625655	2021-04-05	2021-04-16	North America / USA / Connecticut
EPI_ISL_1625654	2021-04-05	2021-04-16	North America / USA / Connecticut
EPI_ISL_1625651	2021-04-05	2021-04-16	North America / USA / Connecticut
EPI_ISL_1625611	2021-04-06	2021-04-16	North America / USA / Connecticut
EPI_ISL_1625637	2021-04-06	2021-04-16	North America / USA / Connecticut
EPI_ISL_1625632	2021-04-06	2021-04-16	North America / USA / Connecticut
EPI_ISL_1624667	2021-04-05	2021-04-16	North America / USA / Massachusetts
EPI_ISL_1624876	2021-04-06	2021-04-16	North America / USA / West Virginia
EPI_ISL_1624634	2021-04-05	2021-04-16	North America / USA / Massachusetts
EPI_ISL_1623737	2021-04-05	2021-04-16	North America / USA / Maryland
EPI_ISL_1625555	2021-04-06	2021-04-16	North America / USA / Connecticut
EPI_ISL_1625557	2021-04-06	2021-04-16	North America / USA / Connecticut
EPI_ISL_1624716	2021-04-05	2021-04-16	North America / USA / Massachusetts
EPI_ISL_1623739	2021-04-05	2021-04-16	North America / USA / Maryland
EPI_ISL_1624138	2021-04-06	2021-04-16	North America / USA / Illinois / Sangamon
EPI_ISL_1624140	2021-04-06	2021-04-16	North America / USA / Illinois / Sangamon
EPI_ISL_1624891	2021-04-06	2021-04-16	North America / USA / West Virginia
EPI_ISL_1624830	2021-04-05	2021-04-16	North America / USA / West Virginia
EPI_ISL_1624700	2021-04-05	2021-04-16	North America / USA / Massachusetts
EPI_ISL_1624878	2021-04-06	2021-04-16	North America / USA / West Virginia
EPI_ISL_1624874	2021-04-06	2021-04-16	North America / USA / West Virginia
EPI_ISL_1624852	2021-04-06	2021-04-16	North America / USA / West Virginia
EPI_ISL_1624849	2021-04-05	2021-04-16	North America / USA / West Virginia
EPI_ISL_1624732	2021-04-05	2021-04-16	North America / USA / West Virginia
EPI_ISL_1624845	2021-04-05	2021-04-16	North America / USA / West Virginia
EPI_ISL_1624848	2021-04-05	2021-04-16	North America / USA / West Virginia
EPI_ISL_1624844	2021-04-05	2021-04-16	North America / USA / West Virginia
EPI_ISL_1624894	2021-04-06	2021-04-16	North America / USA / West Virginia
EPI_ISL_1624895	2021-04-06	2021-04-16	North America / USA / West Virginia
EPI_ISL_1624875	2021-04-06	2021-04-16	North America / USA / West Virginia
EPI_ISL_1624630	2021-04-05	2021-04-16	North America / USA / Massachusetts
EPI_ISL_1624638	2021-04-06	2021-04-16	North America / USA / Massachusetts
EPI_ISL_1624888	2021-04-06	2021-04-16	North America / USA / West Virginia
EPI_ISL_1625584	2021-04-05	2021-04-16	North America / USA / Connecticut
EPI_ISL_1624847	2021-04-05	2021-04-16	North America / USA / West Virginia
EPI_ISL_1625614	2021-04-09	2021-04-16	North America / USA / Connecticut
EPI_ISL_1625629	2021-04-09	2021-04-16	North America / USA / Connecticut
EPI_ISL_1625615	2021-04-09	2021-04-16	North America / USA / Connecticut
EPI_ISL_1624737	2021-04-09	2021-04-16	North America / USA / West Virginia
EPI_ISL_1625630	2021-04-09	2021-04-16	North America / USA / Connecticut
EPI_ISL_1624745	2021-04-09	2021-04-16	North America / USA / West Virginia
EPI_ISL_1625633	2021-04-09	2021-04-16	North America / USA / Connecticut
EPI_ISL_1625659	2021-04-09	2021-04-16	North America / USA / Connecticut
EPI_ISL_1624748	2021-04-09	2021-04-16	North America / USA / West Virginia
EPI_ISL_1625660	2021-04-09	2021-04-16	North America / USA / Connecticut
EPI_ISL_1624728	2021-04-05	2021-04-16	North America / USA / West Virginia
EPI_ISL_1625665	2021-04-06	2021-04-16	North America / USA / Connecticut
EPI_ISL_1623751	2021-04-06	2021-04-16	North America / USA / Maryland
EPI_ISL_1621186	2021-04-07	2021-04-16	North America / USA / Alaska / Interior
EPI_ISL_1624666	2021-04-05	2021-04-16	North America / USA / Massachusetts
EPI_ISL_1626558	2021-04-06	2021-04-16	North America / USA / Nebraska
EPI_ISL_1625592	2021-04-05	2021-04-16	North America / USA / Connecticut
EPI_ISL_1625640	2021-04-05	2021-04-16	North America / USA / Connecticut
EPI_ISL_1626557	2021-04-06	2021-04-16	North America / USA / Nebraska
EPI_ISL_1625661	2021-04-09	2021-04-16	North America / USA / Connecticut
EPI_ISL_1625639	2021-04-05	2021-04-16	North America / USA / Connecticut
EPI_ISL_1624166	2021-04-09	2021-04-16	North America / USA / Illinois / Mason
EPI_ISL_1624725	2021-04-09	2021-04-16	North America / USA / West Virginia
EPI_ISL_1625569	2021-04-09	2021-04-16	North America / USA / Connecticut
EPI_ISL_1625595	2021-04-09	2021-04-16	North America / USA / Connecticut
EPI_ISL_1625567	2021-04-09	2021-04-16	North America / USA / Connecticut
EPI_ISL_1624749	2021-04-09	2021-04-16	North America / USA / West Virginia
EPI_ISL_1624742	2021-04-09	2021-04-16	North America / USA / West Virginia
EPI_ISL_1624755	2021-04-09	2021-04-16	North America / USA / West Virginia
EPI_ISL_1624754	2021-04-09	2021-04-16	North America / USA / West Virginia
EPI_ISL_1624756	2021-04-09	2021-04-16	North America / USA / West Virginia
EPI_ISL_1624726	2021-04-09	2021-04-16	North America / USA / West Virginia
EPI_ISL_1624159	2021-04-09	2021-04-16	North America / USA / Maryland
EPI_ISL_1624170	2021-04-09	2021-04-16	North America / USA / Illinois / Mason
EPI_ISL_1620637	2021-04-09	2021-04-16	North America / USA / Nevada / Washoe
EPI_ISL_1624740	2021-04-09	2021-04-16	North America / USA / West Virginia
EPI_ISL_1625597	2021-04-09	2021-04-16	North America / USA / Connecticut
EPI_ISL_1624173	2021-04-09	2021-04-16	North America / USA / Illinois / Mcdonough
EPI_ISL_1621193	2021-04-05	2021-04-16	North America / USA / Alaska / Anchorage-Mat Su
EPI_ISL_1624172	2021-04-09	2021-04-16	North America / USA / Illinois / Mcdonough
EPI_ISL_1624167	2021-04-09	2021-04-16	North America / USA / Illinois / Mason
EPI_ISL_1624168	2021-04-09	2021-04-16	North America / USA / Illinois / Fulton
EPI_ISL_1624741	2021-04-09	2021-04-16	North America / USA / West Virginia
EPI_ISL_1624735	2021-04-05	2021-04-16	North America / USA / West Virginia
EPI_ISL_1626555	2021-04-06	2021-04-16	North America / USA / Nebraska
EPI_ISL_1625896	2021-04-07	2021-04-16	North America / USA / New Jersey
EPI_ISL_1624720	2021-04-07	2021-04-16	North America / USA / West Virginia
EPI_ISL_1624579	2021-04-07	2021-04-16	North America / USA / Massachusetts
EPI_ISL_1624893	2021-04-07	2021-04-16	North America / USA / West Virginia
EPI_ISL_1625589	2021-04-06	2021-04-16	North America / USA / Connecticut
EPI_ISL_1625608	2021-04-06	2021-04-16	North America / USA / Connecticut
EPI_ISL_1625645	2021-04-05	2021-04-16	North America / USA / Connecticut
EPI_ISL_1625647	2021-04-06	2021-04-16	North America / USA / Connecticut
EPI_ISL_1625547	2021-04-06	2021-04-16	North America / USA / Connecticut
EPI_ISL_1624885	2021-04-07	2021-04-16	North America / USA / West Virginia
EPI_ISL_1624093	2021-04-07	2021-04-16	North America / USA / Illinois / Kankakee
EPI_ISL_1624873	2021-04-07	2021-04-16	North America / USA / West Virginia
EPI_ISL_1625562	2021-04-05	2021-04-16	North America / USA / Connecticut
EPI_ISL_1625573	2021-04-06	2021-04-16	North America / USA / Connecticut
EPI_ISL_1625601	2021-04-06	2021-04-16	North America / USA / Connecticut
EPI_ISL_1625564	2021-04-05	2021-04-16	North America / USA / Connecticut
EPI_ISL_1624839	2021-04-05	2021-04-16	North America / USA / West Virginia
EPI_ISL_1624835	2021-04-05	2021-04-16	North America / USA / West Virginia
EPI_ISL_1621189	2021-04-05	2021-04-16	North America / USA / Alaska / Anchorage-Mat Su
EPI_ISL_1624719	2021-04-05	2021-04-16	North America / USA / West Virginia
EPI_ISL_1625580	2021-04-06	2021-04-16	North America / USA / Connecticut
EPI_ISL_1624804	2021-04-05	2021-04-16	North America / USA / West Virginia
EPI_ISL_1625583	2021-04-05	2021-04-16	North America / USA / Connecticut
EPI_ISL_1623753	2021-04-07	2021-04-16	North America / USA / Maryland
EPI_ISL_1625859	2021-04-07	2021-04-16	North America / USA / New Jersey
EPI_ISL_1624637	2021-04-07	2021-04-16	North America / USA / Massachusetts
EPI_ISL_1624884	2021-04-07	2021-04-16	North America / USA / West Virginia
EPI_ISL_1624091	2021-04-07	2021-04-16	North America / USA / Illinois / Mason
EPI_ISL_1624094	2021-04-07	2021-04-16	North America / USA / Illinois / Kankakee
EPI_ISL_1624092	2021-04-07	2021-04-16	North America / USA / Illinois / Iroquois
EPI_ISL_1623697	2021-04-06	2021-04-16	North America / USA / Oregon / Lincoln
EPI_ISL_1625643	2021-04-06	2021-04-16	North America / USA / Connecticut
EPI_ISL_1625656	2021-04-05	2021-04-16	North America / USA / Connecticut
EPI_ISL_1625669	2021-04-09	2021-04-16	North America / USA / Connecticut
EPI_ISL_1625662	2021-04-06	2021-04-16	North America / USA / Connecticut
EPI_ISL_1623708	2021-04-06	2021-04-16	North America / USA / Oregon / Lane
EPI_ISL_1625571	2021-04-06	2021-04-16	North America / USA / Connecticut
EPI_ISL_1625888	2021-04-05	2021-04-16	North America / USA / New Jersey
EPI_ISL_1624133	2021-04-07	2021-04-16	North America / USA / Illinois / Sangamon
EPI_ISL_1625577	2021-04-06	2021-04-16	North America / USA / Connecticut
EPI_ISL_1624779	2021-04-05	2021-04-16	North America / USA / West Virginia
EPI_ISL_1624871	2021-04-06	2021-04-16	North America / USA / West Virginia
EPI_ISL_1621188	2021-04-05	2021-04-16	North America / USA / Alaska / Anchorage-Mat Su
EPI_ISL_1621187	2021-04-05	2021-04-16	North America / USA / Alaska / Anchorage-Mat Su
EPI_ISL_1621165	2021-04-05	2021-04-16	North America / USA / Alaska / Anchorage-Mat Su
EPI_ISL_1621181	2021-04-07	2021-04-16	North America / USA / Alaska / Interior
EPI_ISL_1621170	2021-04-07	2021-04-16	North America / USA / Alaska / Interior
EPI_ISL_1624697	2021-04-05	2021-04-16	North America / USA / Massachusetts
EPI_ISL_1624641	2021-04-05	2021-04-16	North America / USA / Massachusetts
EPI_ISL_1623699	2021-04-06	2021-04-16	North America / USA / Oregon / Benton County
EPI_ISL_1621920	2021-04-05	2021-04-16	North America / USA / Michigan
EPI_ISL_1625886	2021-04-06	2021-04-16	North America / USA / New Jersey
EPI_ISL_1625895	2021-04-06	2021-04-16	North America / USA / New Jersey
EPI_ISL_1623705	2021-04-07	2021-04-16	North America / USA / Oregon / Benton
EPI_ISL_1623700	2021-04-07	2021-04-16	North America / USA / Oregon / Lincoln
EPI_ISL_1621158	2021-04-07	2021-04-16	North America / USA / Nebraska
EPI_ISL_1626554	2021-04-07	2021-04-16	North America / USA / Nebraska
EPI_ISL_1626552	2021-04-07	2021-04-16	North America / USA / Nebraska
EPI_ISL_1626551	2021-04-07	2021-04-16	North America / USA / Nebraska
EPI_ISL_1621184	2021-04-07	2021-04-16	North America / USA / Alaska / Interior
EPI_ISL_1625671	2021-04-08	2021-04-16	North America / USA / Illinois
EPI_ISL_1625668	2021-04-08	2021-04-16	North America / USA / Connecticut
EPI_ISL_1625667	2021-04-07	2021-04-16	North America / USA / Connecticut
EPI_ISL_1625653	2021-04-07	2021-04-16	North America / USA / Connecticut
EPI_ISL_1625610	2021-04-06	2021-04-16	North America / USA / Connecticut
EPI_ISL_1625613	2021-04-08	2021-04-16	North America / USA / Connecticut
EPI_ISL_1621194	2021-04-05	2021-04-16	North America / USA / Alaska / Anchorage-Mat Su
EPI_ISL_1625591	2021-04-07	2021-04-16	North America / USA / Connecticut
EPI_ISL_1621195	2021-04-05	2021-04-16	North America / USA / Alaska / Anchorage-Mat Su
EPI_ISL_1624146	2021-04-05	2021-04-16	North America / USA / Illinois / Sangamon
EPI_ISL_1625607	2021-04-06	2021-04-16	North America / USA / Connecticut
EPI_ISL_1625600	2021-04-06	2021-04-16	North America / USA / Connecticut
EPI_ISL_1625883	2021-04-05	2021-04-16	North America / USA / New Jersey
EPI_ISL_1625681	2021-04-06	2021-04-16	North America / USA / Wisconsin
EPI_ISL_1625680	2021-04-06	2021-04-16	North America / USA / Wisconsin
EPI_ISL_1625666	2021-04-06	2021-04-16	North America / USA / Connecticut
EPI_ISL_1625650	2021-04-05	2021-04-16	North America / USA / Connecticut
EPI_ISL_1625649	2021-04-06	2021-04-16	North America / USA / Connecticut
EPI_ISL_1625648	2021-04-06	2021-04-16	North America / USA / Connecticut
EPI_ISL_1625599	2021-04-06	2021-04-16	North America / USA / Connecticut
EPI_ISL_1625579	2021-04-06	2021-04-16	North America / USA / Connecticut
EPI_ISL_1625561	2021-04-05	2021-04-16	North America / USA / Connecticut
EPI_ISL_1625554	2021-04-06	2021-04-16	North America / USA / Connecticut
EPI_ISL_1624886	2021-04-06	2021-04-16	North America / USA / West Virginia
EPI_ISL_1624882	2021-04-06	2021-04-16	North America / USA / West Virginia
EPI_ISL_1624881	2021-04-05	2021-04-16	North America / USA / West Virginia
EPI_ISL_1625642	2021-04-06	2021-04-16	North America / USA / Connecticut
EPI_ISL_1624836	2021-04-05	2021-04-16	North America / USA / West Virginia
EPI_ISL_1626553	2021-04-07	2021-04-16	North America / USA / Nebraska
EPI_ISL_1624827	2021-04-05	2021-04-16	North America / USA / West Virginia
EPI_ISL_1624823	2021-04-05	2021-04-16	North America / USA / West Virginia
EPI_ISL_1624736	2021-04-05	2021-04-16	North America / USA / West Virginia
EPI_ISL_1625641	2021-04-06	2021-04-16	North America / USA / Connecticut
EPI_ISL_1624724	2021-04-05	2021-04-16	North America / USA / West Virginia
EPI_ISL_1624647	2021-04-05	2021-04-16	North America / USA / Massachusetts
EPI_ISL_1624633	2021-04-05	2021-04-16	North America / USA / Massachusetts
EPI_ISL_1625638	2021-04-05	2021-04-16	North America / USA / Connecticut
EPI_ISL_1625635	2021-04-06	2021-04-16	North America / USA / Connecticut
EPI_ISL_1625612	2021-04-06	2021-04-16	North America / USA / Connecticut
EPI_ISL_1621289	2021-04-05	2021-04-16	North America / USA / Texas
EPI_ISL_1625576	2021-04-07	2021-04-16	North America / USA / Connecticut
EPI_ISL_1625644	2021-04-08	2021-04-16	North America / USA / Connecticut
EPI_ISL_1625560	2021-04-08	2021-04-16	North America / USA / Connecticut
EPI_ISL_1625572	2021-04-08	2021-04-16	North America / USA / Connecticut
EPI_ISL_1624154	2021-04-08	2021-04-16	North America / USA / Illinois / Mchenry
EPI_ISL_1624153	2021-04-08	2021-04-16	North America / USA / Illinois / Iroquois
EPI_ISL_1625657	2021-04-05	2021-04-16	North America / USA / Connecticut
EPI_ISL_1624149	2021-04-08	2021-04-16	North America / USA / Illinois / Sangamon
EPI_ISL_1624892	2021-04-07	2021-04-16	North America / USA / West Virginia
EPI_ISL_1624890	2021-04-07	2021-04-16	North America / USA / West Virginia
EPI_ISL_1624883	2021-04-08	2021-04-16	North America / USA / West Virginia
EPI_ISL_1624753	2021-04-07	2021-04-16	North America / USA / West Virginia
EPI_ISL_1624747	2021-04-07	2021-04-16	North America / USA / West Virginia
EPI_ISL_1624722	2021-04-07	2021-04-16	North America / USA / West Virginia
EPI_ISL_1624751	2021-04-07	2021-04-16	North America / USA / West Virginia
EPI_ISL_1624131	2021-04-08	2021-04-16	North America / USA / Illinois / Fulton
EPI_ISL_1624158	2021-04-08	2021-04-16	North America / USA / Illinois / Fulton
EPI_ISL_1624136	2021-04-07	2021-04-16	North America / USA / Illinois / Mason
EPI_ISL_1625549	2021-04-08	2021-04-16	North America / USA / Connecticut
EPI_ISL_1625551	2021-04-07	2021-04-16	North America / USA / Connecticut
EPI_ISL_1625587	2021-04-07	2021-04-16	North America / USA / Connecticut
EPI_ISL_1625602	2021-04-08	2021-04-16	North America / USA / Connecticut
EPI_ISL_1625578	2021-04-08	2021-04-16	North America / USA / Connecticut
EPI_ISL_1625593	2021-04-07	2021-04-16	North America / USA / Connecticut
EPI_ISL_1625570	2021-04-07	2021-04-16	North America / USA / Connecticut
EPI_ISL_1625605	2021-04-08	2021-04-16	North America / USA / Connecticut
EPI_ISL_1625575	2021-04-07	2021-04-16	North America / USA / Connecticut
EPI_ISL_1625609	2021-04-08	2021-04-16	North America / USA / Connecticut
EPI_ISL_1621185	2021-04-05	2021-04-16	North America / USA / Alaska / Interior
EPI_ISL_1623735	2021-04-06	2021-04-16	North America / USA / Maryland
EPI_ISL_1623698	2021-04-06	2021-04-16	North America / USA / Oregon / Linn County
EPI_ISL_1623724	2021-04-06	2021-04-16	North America / USA / Maryland
EPI_ISL_1624850	2021-04-05	2021-04-16	North America / USA / West Virginia
EPI_ISL_1625565	2021-04-07	2021-04-16	North America / USA / Connecticut
EPI_ISL_1624162	2021-04-08	2021-04-16	North America / USA / Illinois / Lasalle
EPI_ISL_1624157	2021-04-08	2021-04-16	North America / USA / Illinois / Mcdonough
EPI_ISL_1624698	2021-04-08	2021-04-16	North America / USA / Massachusetts
EPI_ISL_1625558	2021-04-07	2021-04-16	North America / USA / Connecticut
EPI_ISL_1624887	2021-04-07	2021-04-16	North America / USA / West Virginia
EPI_ISL_1624743	2021-04-07	2021-04-16	North America / USA / West Virginia
EPI_ISL_1624738	2021-04-07	2021-04-16	North America / USA / West Virginia
EPI_ISL_1624163	2021-04-08	2021-04-16	North America / USA / Illinois / Sangamon
EPI_ISL_1624120	2021-04-08	2021-04-16	North America / USA / Illinois / Knox
EPI_ISL_1624097	2021-04-07	2021-04-16	North America / USA / Illinois / Fulton
EPI_ISL_1624161	2021-04-08	2021-04-16	North America / USA / Illinois / Lasalle
EPI_ISL_1624095	2021-04-07	2021-04-16	North America / USA / Illinois / Macon
EPI_ISL_1623710	2021-04-07	2021-04-16	North America / USA / Oregon / Lane County
EPI_ISL_1623707	2021-04-07	2021-04-16	North America / USA / Oregon / Lane County
EPI_ISL_1625674	2021-04-05	2021-04-16	North America / USA / Maine
EPI_ISL_1623702	2021-04-07	2021-04-16	North America / USA / Oregon / Lane County
EPI_ISL_1624750	2021-04-07	2021-04-16	North America / USA / West Virginia
EPI_ISL_1624139	2021-04-08	2021-04-16	North America / USA / Illinois / Sangamon
EPI_ISL_1623709	2021-04-07	2021-04-16	North America / USA / Oregon / Klamath County
EPI_ISL_1623696	2021-04-07	2021-04-16	North America / USA / Oregon / Washington County
EPI_ISL_1625548	2021-04-07	2021-04-16	North America / USA / Connecticut
EPI_ISL_1623706	2021-04-08	2021-04-16	North America / USA / Oregon / Marion County
EPI_ISL_1625664	2021-04-08	2021-04-16	North America / USA / Connecticut
EPI_ISL_1625636	2021-04-08	2021-04-16	North America / USA / Connecticut
EPI_ISL_1621171	2021-04-07	2021-04-16	North America / USA / Alaska / Anchorage-Mat Su
EPI_ISL_1624877	2021-04-06	2021-04-16	North America / USA / West Virginia
EPI_ISL_1628309	2021-04-06	2021-04-17	North America / USA / Washington
EPI_ISL_1628301	2021-04-06	2021-04-17	North America / USA / Washington
EPI_ISL_1628488	2021-04-05	2021-04-17	North America / USA / Mississippi
EPI_ISL_1628487	2021-04-05	2021-04-17	North America / USA / Mississippi
EPI_ISL_1628283	2021-04-05	2021-04-17	North America / USA / Washington
EPI_ISL_1628284	2021-04-05	2021-04-17	North America / USA / Washington
EPI_ISL_1628285	2021-04-05	2021-04-17	North America / USA / Washington
EPI_ISL_1628288	2021-04-05	2021-04-17	North America / USA / Washington
EPI_ISL_1628290	2021-04-05	2021-04-17	North America / USA / Washington
EPI_ISL_1628291	2021-04-05	2021-04-17	North America / USA / Washington
EPI_ISL_1628299	2021-04-06	2021-04-17	North America / USA / Washington
EPI_ISL_1628312	2021-04-06	2021-04-17	North America / USA / Washington
EPI_ISL_1628302	2021-04-06	2021-04-17	North America / USA / Washington
EPI_ISL_1628304	2021-04-06	2021-04-17	North America / USA / Washington
EPI_ISL_1628310	2021-04-06	2021-04-17	North America / USA / Washington
EPI_ISL_1628485	2021-04-05	2021-04-17	North America / USA / Mississippi
EPI_ISL_1627284	2021-04-05	2021-04-17	North America / USA / North Dakota
EPI_ISL_1627310	2021-04-05	2021-04-17	North America / USA / Idaho
EPI_ISL_1628091	2021-04-07	2021-04-17	North America / USA / Washington
EPI_ISL_1628093	2021-04-07	2021-04-17	North America / USA / Washington
EPI_ISL_1628092	2021-04-07	2021-04-17	North America / USA / Washington
EPI_ISL_1627394	2021-04-05	2021-04-17	North America / USA / North Dakota
EPI_ISL_1628320	2021-04-07	2021-04-17	North America / USA / Washington
EPI_ISL_1628321	2021-04-07	2021-04-17	North America / USA / Washington
EPI_ISL_1628145	2021-04-06	2021-04-17	North America / USA / Washington
EPI_ISL_1628126	2021-04-05	2021-04-17	North America / USA / Washington
EPI_ISL_1628094	2021-04-07	2021-04-17	North America / USA / Washington
EPI_ISL_1627460	2021-04-05	2021-04-17	North America / USA / Texas / Axtell
EPI_ISL_1628139	2021-04-07	2021-04-17	North America / USA / Washington
EPI_ISL_1628318	2021-04-07	2021-04-17	North America / USA / Washington
EPI_ISL_1628323	2021-04-07	2021-04-17	North America / USA / Washington
EPI_ISL_1628324	2021-04-07	2021-04-17	North America / USA / Washington
EPI_ISL_1627463	2021-04-05	2021-04-17	North America / USA / Texas / Hewitt
EPI_ISL_1628282	2021-04-05	2021-04-17	North America / USA / Washington
EPI_ISL_1628307	2021-04-06	2021-04-17	North America / USA / Washington
EPI_ISL_1627393	2021-04-05	2021-04-17	North America / USA / North Dakota
EPI_ISL_1627481	2021-04-05	2021-04-17	North America / USA / Nevada / Clark
EPI_ISL_1628295	2021-04-05	2021-04-17	North America / USA / Washington
EPI_ISL_1628316	2021-04-07	2021-04-17	North America / USA / Washington
EPI_ISL_1628281	2021-04-05	2021-04-17	North America / USA / Washington
EPI_ISL_1628300	2021-04-06	2021-04-17	North America / USA / Washington
EPI_ISL_1628184	2021-04-05	2021-04-17	North America / USA / Washington
EPI_ISL_1628202	2021-04-05	2021-04-17	North America / USA / Washington
EPI_ISL_1628072	2021-04-05	2021-04-17	North America / USA / Washington
EPI_ISL_1628190	2021-04-05	2021-04-17	North America / USA / Washington
EPI_ISL_1627264	2021-04-05	2021-04-17	North America / USA / North Dakota
EPI_ISL_1627316	2021-04-05	2021-04-17	North America / USA / Idaho
EPI_ISL_1627318	2021-04-06	2021-04-17	North America / USA / Idaho
EPI_ISL_1628073	2021-04-05	2021-04-17	North America / USA / Washington
EPI_ISL_1628074	2021-04-05	2021-04-17	North America / USA / Washington
EPI_ISL_1628193	2021-04-05	2021-04-17	North America / USA / Washington
EPI_ISL_1628078	2021-04-05	2021-04-17	North America / USA / Washington
EPI_ISL_1628077	2021-04-05	2021-04-17	North America / USA / Washington
EPI_ISL_1628079	2021-04-05	2021-04-17	North America / USA / Washington
EPI_ISL_1628296	2021-04-05	2021-04-17	North America / USA / Washington
EPI_ISL_1628322	2021-04-07	2021-04-17	North America / USA / Washington
EPI_ISL_1628319	2021-04-07	2021-04-17	North America / USA / Washington
EPI_ISL_1628317	2021-04-07	2021-04-17	North America / USA / Washington
EPI_ISL_1628144	2021-04-06	2021-04-17	North America / USA / Washington
EPI_ISL_1628125	2021-04-05	2021-04-17	North America / USA / Washington
EPI_ISL_1628124	2021-04-05	2021-04-17	North America / USA / Washington
EPI_ISL_1628192	2021-04-05	2021-04-17	North America / USA / Washington
EPI_ISL_1628123	2021-04-05	2021-04-17	North America / USA / Washington
EPI_ISL_1628176	2021-04-07	2021-04-17	North America / USA / Washington
EPI_ISL_1628175	2021-04-07	2021-04-17	North America / USA / Washington
EPI_ISL_1628294	2021-04-05	2021-04-17	North America / USA / Washington
EPI_ISL_1628128	2021-04-05	2021-04-17	North America / USA / Washington
EPI_ISL_1627477	2021-04-05	2021-04-17	North America / USA / Nevada / Clark
EPI_ISL_1627479	2021-04-05	2021-04-17	North America / USA / Nevada / Clark
EPI_ISL_1628129	2021-04-05	2021-04-17	North America / USA / Washington
EPI_ISL_1628204	2021-04-06	2021-04-17	North America / USA / Washington
EPI_ISL_1626792	2021-04-06	2021-04-17	North America / USA / Kansas
EPI_ISL_1628075	2021-04-05	2021-04-17	North America / USA / Washington
EPI_ISL_1628121	2021-04-05	2021-04-17	North America / USA / Washington
EPI_ISL_1627452	2021-04-05	2021-04-17	North America / USA / Texas / College Station
EPI_ISL_1628305	2021-04-06	2021-04-17	North America / USA / Washington
EPI_ISL_1628303	2021-04-06	2021-04-17	North America / USA / Washington
EPI_ISL_1628308	2021-04-06	2021-04-17	North America / USA / Washington
EPI_ISL_1628315	2021-04-06	2021-04-17	North America / USA / Washington
EPI_ISL_1628314	2021-04-06	2021-04-17	North America / USA / Washington
EPI_ISL_1627408	2021-04-05	2021-04-17	North America / USA / Texas / Belton
EPI_ISL_1628313	2021-04-06	2021-04-17	North America / USA / Washington
EPI_ISL_1628311	2021-04-06	2021-04-17	North America / USA / Washington
EPI_ISL_1628136	2021-04-06	2021-04-17	North America / USA / Washington
EPI_ISL_1627406	2021-04-05	2021-04-17	North America / USA / Texas / Belton
EPI_ISL_1628292	2021-04-05	2021-04-17	North America / USA / Washington
EPI_ISL_1627423	2021-04-05	2021-04-17	North America / USA / Texas / Waco
EPI_ISL_1628185	2021-04-05	2021-04-17	North America / USA / Washington
EPI_ISL_1628173	2021-04-05	2021-04-17	North America / USA / Washington
EPI_ISL_1628287	2021-04-05	2021-04-17	North America / USA / Washington
EPI_ISL_1628127	2021-04-05	2021-04-17	North America / USA / Washington
EPI_ISL_1628170	2021-04-05	2021-04-17	North America / USA / Washington
EPI_ISL_1628174	2021-04-06	2021-04-17	North America / USA / Washington
EPI_ISL_1628147	2021-04-05	2021-04-17	North America / USA / Washington
EPI_ISL_1628085	2021-04-06	2021-04-17	North America / USA / Washington
EPI_ISL_1627265	2021-04-05	2021-04-17	North America / USA / North Dakota
EPI_ISL_1627483	2021-04-05	2021-04-17	North America / USA / Nevada / Clark
EPI_ISL_1627458	2021-04-05	2021-04-17	North America / USA / Texas / Copperas Cove
EPI_ISL_1628135	2021-04-05	2021-04-17	North America / USA / Washington
EPI_ISL_1628122	2021-04-05	2021-04-17	North America / USA / Washington
EPI_ISL_1628133	2021-04-05	2021-04-17	North America / USA / Washington
EPI_ISL_1628080	2021-04-05	2021-04-17	North America / USA / Washington
EPI_ISL_1628088	2021-04-06	2021-04-17	North America / USA / Washington
EPI_ISL_1628293	2021-04-05	2021-04-17	North America / USA / Washington
EPI_ISL_1628134	2021-04-05	2021-04-17	North America / USA / Washington
EPI_ISL_1628090	2021-04-06	2021-04-17	North America / USA / Washington
EPI_ISL_1628098	2021-04-05	2021-04-17	North America / USA / Washington
EPI_ISL_1628096	2021-04-06	2021-04-17	North America / USA / Washington
EPI_ISL_1627267	2021-04-05	2021-04-17	North America / USA / North Dakota
EPI_ISL_1628297	2021-04-06	2021-04-17	North America / USA / Washington
EPI_ISL_1627283	2021-04-05	2021-04-17	North America / USA / North Dakota
EPI_ISL_1627407	2021-04-05	2021-04-17	North America / USA / Texas / Salado
EPI_ISL_1627308	2021-04-05	2021-04-17	North America / USA / Idaho
EPI_ISL_1628076	2021-04-05	2021-04-17	North America / USA / Washington
EPI_ISL_1627422	2021-04-05	2021-04-17	North America / USA / Texas / Magnolia
EPI_ISL_1627311	2021-04-05	2021-04-17	North America / USA / Idaho
EPI_ISL_1627462	2021-04-05	2021-04-17	North America / USA / Texas / Temple
EPI_ISL_1627482	2021-04-05	2021-04-17	North America / USA / Nevada / Clark
EPI_ISL_1628081	2021-04-05	2021-04-17	North America / USA / Washington
EPI_ISL_1628082	2021-04-05	2021-04-17	North America / USA / Washington
EPI_ISL_1628083	2021-04-05	2021-04-17	North America / USA / Washington
EPI_ISL_1628084	2021-04-06	2021-04-17	North America / USA / Washington
EPI_ISL_1628087	2021-04-06	2021-04-17	North America / USA / Washington
EPI_ISL_1628089	2021-04-06	2021-04-17	North America / USA / Washington
EPI_ISL_1628132	2021-04-05	2021-04-17	North America / USA / Washington
EPI_ISL_1628171	2021-04-05	2021-04-17	North America / USA / Washington
EPI_ISL_1628172	2021-04-05	2021-04-17	North America / USA / Washington
EPI_ISL_1627461	2021-04-05	2021-04-17	North America / USA / Texas / Temple
EPI_ISL_1627459	2021-04-05	2021-04-17	North America / USA / Texas / Bryan
EPI_ISL_1628086	2021-04-06	2021-04-17	North America / USA / Washington
EPI_ISL_1627453	2021-04-05	2021-04-17	North America / USA / Texas / Bryan
EPI_ISL_1628138	2021-04-06	2021-04-17	North America / USA / Washington
EPI_ISL_1628137	2021-04-06	2021-04-17	North America / USA / Washington
EPI_ISL_1628131	2021-04-05	2021-04-17	North America / USA / Washington
EPI_ISL_1628130	2021-04-05	2021-04-17	North America / USA / Washington
EPI_ISL_1628289	2021-04-05	2021-04-17	North America / USA / Washington
EPI_ISL_1628286	2021-04-05	2021-04-17	North America / USA / Washington
EPI_ISL_1628298	2021-04-06	2021-04-17	North America / USA / Washington
EPI_ISL_1628201	2021-04-05	2021-04-17	North America / USA / Washington
EPI_ISL_1628306	2021-04-06	2021-04-17	North America / USA / Washington
EPI_ISL_1628206	2021-04-06	2021-04-17	North America / USA / Washington
EPI_ISL_1627480	2021-04-05	2021-04-17	North America / USA / Nevada / Clark
EPI_ISL_1627454	2021-04-05	2021-04-17	North America / USA / Texas / Woodway
EPI_ISL_1627405	2021-04-05	2021-04-17	North America / USA / Texas / Temple
EPI_ISL_1627424	2021-04-05	2021-04-17	North America / USA / Texas / Temple
EPI_ISL_1628205	2021-04-06	2021-04-17	North America / USA / Washington
EPI_ISL_1628203	2021-04-05	2021-04-17	North America / USA / Washington
EPI_ISL_1627478	2021-04-05	2021-04-17	North America / USA / Nevada / Clark
EPI_ISL_1628207	2021-04-06	2021-04-17	North America / USA / Washington
EPI_ISL_1632710	2021-04-06	2021-04-18	North America / USA / Wisconsin / La Crosse County
EPI_ISL_1651625	2021-04-05	2021-04-19	North America / USA / Michigan
EPI_ISL_1651620	2021-04-05	2021-04-19	North America / USA / Michigan
EPI_ISL_1651622	2021-04-05	2021-04-19	North America / USA / Michigan
EPI_ISL_1635624	2021-04-08	2021-04-19	North America / USA / New York / New York City
EPI_ISL_1651624	2021-04-05	2021-04-19	North America / USA / Michigan
EPI_ISL_1633345	2021-04-08	2021-04-19	North America / USA / Arizona / Maricopa
EPI_ISL_1635601	2021-04-07	2021-04-19	North America / USA / New York / New York City
EPI_ISL_1651632	2021-04-05	2021-04-19	North America / USA / Michigan
EPI_ISL_1635682	2021-04-08	2021-04-19	North America / USA / New York / New York City
EPI_ISL_1635580	2021-04-08	2021-04-19	North America / USA / New York / New York City
EPI_ISL_1635568	2021-04-08	2021-04-19	North America / USA / New York / New York City
EPI_ISL_1635520	2021-04-08	2021-04-19	North America / USA / New York / New York City
EPI_ISL_1636056	2021-04-08	2021-04-19	North America / USA / New York / New York City
EPI_ISL_1635810	2021-04-08	2021-04-19	North America / USA / New York / New York City
EPI_ISL_1651643	2021-04-05	2021-04-19	North America / USA / Michigan
EPI_ISL_1651645	2021-04-06	2021-04-19	North America / USA / Michigan
EPI_ISL_1635718	2021-04-08	2021-04-19	North America / USA / New York / New York City
EPI_ISL_1635693	2021-04-08	2021-04-19	North America / USA / New York / New York City
EPI_ISL_1635652	2021-04-08	2021-04-19	North America / USA / New York / New York City
EPI_ISL_1635595	2021-04-07	2021-04-19	North America / USA / New York / New York City
EPI_ISL_1635455	2021-04-08	2021-04-19	North America / USA / New York / New York City
EPI_ISL_1648078	2021-04-05	2021-04-19	North America / USA / Indiana
EPI_ISL_1651642	2021-04-05	2021-04-19	North America / USA / Michigan
EPI_ISL_1635487	2021-04-08	2021-04-19	North America / USA / New York / New York City
EPI_ISL_1635745	2021-04-08	2021-04-19	North America / USA / New York / New York City
EPI_ISL_1635636	2021-04-08	2021-04-19	North America / USA / New York / New York City
EPI_ISL_1636218	2021-04-08	2021-04-19	North America / USA / New York / New York City
EPI_ISL_1635988	2021-04-08	2021-04-19	North America / USA / New York / New York City
EPI_ISL_1636000	2021-04-08	2021-04-19	North America / USA / New York / New York City
EPI_ISL_1635562	2021-04-08	2021-04-19	North America / USA / New York / New York City
EPI_ISL_1635685	2021-04-08	2021-04-19	North America / USA / New York / New York City
EPI_ISL_1635689	2021-04-08	2021-04-19	North America / USA / New York / New York City
EPI_ISL_1635569	2021-04-08	2021-04-19	North America / USA / New York / New York City
EPI_ISL_1635659	2021-04-08	2021-04-19	North America / USA / New York / New York City
EPI_ISL_1635639	2021-04-08	2021-04-19	North America / USA / New York / New York City
EPI_ISL_1635763	2021-04-08	2021-04-19	North America / USA / New York / New York City
EPI_ISL_1635622	2021-04-08	2021-04-19	North America / USA / New York / New York City
EPI_ISL_1648681	2021-04-05	2021-04-19	North America / USA / Nevada
EPI_ISL_1635764	2021-04-08	2021-04-19	North America / USA / New York / New York City
EPI_ISL_1635742	2021-04-08	2021-04-19	North America / USA / New York / New York City
EPI_ISL_1635813	2021-04-08	2021-04-19	North America / USA / New York / New York City
EPI_ISL_1635557	2021-04-08	2021-04-19	North America / USA / New York / New York City
EPI_ISL_1635743	2021-04-08	2021-04-19	North America / USA / New York / New York City
EPI_ISL_1636293	2021-04-08	2021-04-19	North America / USA / New York / New York City
EPI_ISL_1648623	2021-04-05	2021-04-19	North America / USA / Nevada
EPI_ISL_1635889	2021-04-08	2021-04-19	North America / USA / New York / New York City
EPI_ISL_1635821	2021-04-08	2021-04-19	North America / USA / New York / New York City
EPI_ISL_1635781	2021-04-08	2021-04-19	North America / USA / New York / New York City
EPI_ISL_1651699	2021-04-08	2021-04-19	North America / USA / Michigan
EPI_ISL_1651695	2021-04-08	2021-04-19	North America / USA / Michigan
EPI_ISL_1648080	2021-04-05	2021-04-19	North America / USA / Indiana
EPI_ISL_1651628	2021-04-05	2021-04-19	North America / USA / Michigan
EPI_ISL_1648082	2021-04-05	2021-04-19	North America / USA / Indiana
EPI_ISL_1648067	2021-04-05	2021-04-19	North America / USA / Indiana
EPI_ISL_1651641	2021-04-05	2021-04-19	North America / USA / Michigan
EPI_ISL_1651648	2021-04-06	2021-04-19	North America / USA / Michigan
EPI_ISL_1648765	2021-04-05	2021-04-19	North America / USA / Nevada
EPI_ISL_1648708	2021-04-05	2021-04-19	North America / USA / Michigan
EPI_ISL_1648622	2021-04-05	2021-04-19	North America / USA / Florida
EPI_ISL_1651649	2021-04-06	2021-04-19	North America / USA / Michigan
EPI_ISL_1651633	2021-04-05	2021-04-19	North America / USA / Michigan
EPI_ISL_1651634	2021-04-05	2021-04-19	North America / USA / Michigan
EPI_ISL_1651638	2021-04-05	2021-04-19	North America / USA / Michigan
EPI_ISL_1651662	2021-04-06	2021-04-19	North America / USA / Michigan
EPI_ISL_1651666	2021-04-06	2021-04-19	North America / USA / Michigan
EPI_ISL_1651665	2021-04-06	2021-04-19	North America / USA / Michigan
EPI_ISL_1651667	2021-04-06	2021-04-19	North America / USA / Michigan
EPI_ISL_1651650	2021-04-06	2021-04-19	North America / USA / Michigan
EPI_ISL_1651651	2021-04-06	2021-04-19	North America / USA / Michigan
EPI_ISL_1651657	2021-04-06	2021-04-19	North America / USA / Michigan
EPI_ISL_1651671	2021-04-06	2021-04-19	North America / USA / Michigan
EPI_ISL_1651672	2021-04-06	2021-04-19	North America / USA / Michigan
EPI_ISL_1651675	2021-04-06	2021-04-19	North America / USA / Michigan
EPI_ISL_1648721	2021-04-05	2021-04-19	North America / USA / Michigan
EPI_ISL_1648750	2021-04-05	2021-04-19	North America / USA / Nevada
EPI_ISL_1648748	2021-04-05	2021-04-19	North America / USA / Nevada
EPI_ISL_1648058	2021-04-06	2021-04-19	North America / USA / Indiana
EPI_ISL_1648047	2021-04-05	2021-04-19	North America / USA / Indiana
EPI_ISL_1635816	2021-04-08	2021-04-19	North America / USA / New York / New York City
EPI_ISL_1648076	2021-04-05	2021-04-19	North America / USA / Indiana
EPI_ISL_1648074	2021-04-05	2021-04-19	North America / USA / Indiana
EPI_ISL_1651708	2021-04-08	2021-04-19	North America / USA / Michigan
EPI_ISL_1635827	2021-04-08	2021-04-19	North America / USA / New York / New York City
EPI_ISL_1636059	2021-04-09	2021-04-19	North America / USA / New York / New York City
EPI_ISL_1635860	2021-04-08	2021-04-19	North America / USA / New York / New York City
EPI_ISL_1635701	2021-04-09	2021-04-19	North America / USA / New York / New York City
EPI_ISL_1635738	2021-04-09	2021-04-19	North America / USA / New York / New York City
EPI_ISL_1635612	2021-04-09	2021-04-19	North America / USA / New York / New York City
EPI_ISL_1635649	2021-04-09	2021-04-19	North America / USA / New York / New York City
EPI_ISL_1635759	2021-04-09	2021-04-19	North America / USA / New York / New York City
EPI_ISL_1635788	2021-04-09	2021-04-19	North America / USA / New York / New York City
EPI_ISL_1635631	2021-04-09	2021-04-19	North America / USA / New York / New York City
EPI_ISL_1635650	2021-04-09	2021-04-19	North America / USA / New York / New York City
EPI_ISL_1635671	2021-04-09	2021-04-19	North America / USA / New York / New York City
EPI_ISL_1635823	2021-04-09	2021-04-19	North America / USA / New York / New York City
EPI_ISL_1635934	2021-04-09	2021-04-19	North America / USA / New York / New York City
EPI_ISL_1635691	2021-04-09	2021-04-19	North America / USA / New York / New York City
EPI_ISL_1635803	2021-04-09	2021-04-19	North America / USA / New York / New York City
EPI_ISL_1636011	2021-04-09	2021-04-19	North America / USA / New York / New York City
EPI_ISL_1636002	2021-04-09	2021-04-19	North America / USA / New York / New York City
EPI_ISL_1636028	2021-04-09	2021-04-19	North America / USA / New York / New York City
EPI_ISL_1635915	2021-04-09	2021-04-19	North America / USA / New York / New York City
EPI_ISL_1636247	2021-04-09	2021-04-19	North America / USA / New York / New York City
EPI_ISL_1636104	2021-04-09	2021-04-19	North America / USA / New York / New York City
EPI_ISL_1636076	2021-04-09	2021-04-19	North America / USA / New York / New York City
EPI_ISL_1636178	2021-04-09	2021-04-19	North America / USA / New York / New York City
EPI_ISL_1636092	2021-04-09	2021-04-19	North America / USA / New York / New York City
EPI_ISL_1635971	2021-04-09	2021-04-19	North America / USA / New York / New York City
EPI_ISL_1635999	2021-04-09	2021-04-19	North America / USA / New York / New York City
EPI_ISL_1636067	2021-04-09	2021-04-19	North America / USA / New York / New York City
EPI_ISL_1636062	2021-04-09	2021-04-19	North America / USA / New York / New York City
EPI_ISL_1636241	2021-04-09	2021-04-19	North America / USA / New York / New York City
EPI_ISL_1636024	2021-04-09	2021-04-19	North America / USA / New York / New York City
EPI_ISL_1635804	2021-04-09	2021-04-19	North America / USA / New York / New York City
EPI_ISL_1635805	2021-04-09	2021-04-19	North America / USA / New York / New York City
EPI_ISL_1635734	2021-04-09	2021-04-19	North America / USA / New York / New York City
EPI_ISL_1648049	2021-04-05	2021-04-19	North America / USA / Indiana
EPI_ISL_1648063	2021-04-05	2021-04-19	North America / USA / Indiana
EPI_ISL_1648066	2021-04-06	2021-04-19	North America / USA / Indiana
EPI_ISL_1648073	2021-04-05	2021-04-19	North America / USA / Indiana
EPI_ISL_1651615	2021-04-05	2021-04-19	North America / USA / Michigan
EPI_ISL_1651626	2021-04-05	2021-04-19	North America / USA / Michigan
EPI_ISL_1651653	2021-04-06	2021-04-19	North America / USA / Michigan
EPI_ISL_1651663	2021-04-06	2021-04-19	North America / USA / Michigan
EPI_ISL_1648133	2021-04-09	2021-04-19	North America / USA / Nebraska
EPI_ISL_1651640	2021-04-05	2021-04-19	North America / USA / Michigan
EPI_ISL_1651637	2021-04-05	2021-04-19	North America / USA / Michigan
EPI_ISL_1648740	2021-04-05	2021-04-19	North America / USA / Nevada
EPI_ISL_1635876	2021-04-09	2021-04-19	North America / USA / New York / New York City
EPI_ISL_1636061	2021-04-09	2021-04-19	North America / USA / New York / New York City
EPI_ISL_1636136	2021-04-09	2021-04-19	North America / USA / New York / New York City
EPI_ISL_1636155	2021-04-09	2021-04-19	North America / USA / New York / New York City
EPI_ISL_1636172	2021-04-09	2021-04-19	North America / USA / New York / New York City
EPI_ISL_1636198	2021-04-09	2021-04-19	North America / USA / New York / New York City
EPI_ISL_1636139	2021-04-09	2021-04-19	North America / USA / New York / New York City
EPI_ISL_1636331	2021-04-09	2021-04-19	North America / USA / New York / New York City
EPI_ISL_1651698	2021-04-08	2021-04-19	North America / USA / Michigan
EPI_ISL_1636258	2021-04-09	2021-04-19	North America / USA / New York / New York City
EPI_ISL_1636249	2021-04-09	2021-04-19	North America / USA / New York / New York City
EPI_ISL_1636242	2021-04-09	2021-04-19	North America / USA / New York / New York City
EPI_ISL_1636265	2021-04-09	2021-04-19	North America / USA / New York / New York City
EPI_ISL_1636287	2021-04-09	2021-04-19	North America / USA / New York / New York City
EPI_ISL_1636245	2021-04-09	2021-04-19	North America / USA / New York / New York City
EPI_ISL_1635724	2021-04-09	2021-04-19	North America / USA / New York / New York City
EPI_ISL_1636153	2021-04-09	2021-04-19	North America / USA / New York / New York City
EPI_ISL_1636283	2021-04-09	2021-04-19	North America / USA / New York / New York City
EPI_ISL_1636203	2021-04-09	2021-04-19	North America / USA / New York / New York City
EPI_ISL_1635822	2021-04-09	2021-04-19	North America / USA / New York / New York City
EPI_ISL_1636189	2021-04-09	2021-04-19	North America / USA / New York / New York City
EPI_ISL_1636212	2021-04-09	2021-04-19	North America / USA / New York / New York City
EPI_ISL_1636227	2021-04-09	2021-04-19	North America / USA / New York / New York City
EPI_ISL_1636240	2021-04-09	2021-04-19	North America / USA / New York / New York City
EPI_ISL_1636254	2021-04-09	2021-04-19	North America / USA / New York / New York City
EPI_ISL_1636255	2021-04-09	2021-04-19	North America / USA / New York / New York City
EPI_ISL_1636277	2021-04-09	2021-04-19	North America / USA / New York / New York City
EPI_ISL_1636288	2021-04-09	2021-04-19	North America / USA / New York / New York City
EPI_ISL_1636299	2021-04-09	2021-04-19	North America / USA / New York / New York City
EPI_ISL_1636317	2021-04-09	2021-04-19	North America / USA / New York / New York City
EPI_ISL_1636321	2021-04-09	2021-04-19	North America / USA / New York / New York City
EPI_ISL_1636332	2021-04-09	2021-04-19	North America / USA / New York / New York City
EPI_ISL_1651707	2021-04-08	2021-04-19	North America / USA / Michigan
EPI_ISL_1636184	2021-04-09	2021-04-19	North America / USA / New York / New York City
EPI_ISL_1651704	2021-04-08	2021-04-19	North America / USA / Michigan
EPI_ISL_1651697	2021-04-08	2021-04-19	North America / USA / Michigan
EPI_ISL_1648061	2021-04-07	2021-04-19	North America / USA / Indiana
EPI_ISL_1648059	2021-04-07	2021-04-19	North America / USA / Indiana
EPI_ISL_1636315	2021-04-08	2021-04-19	North America / USA / New York / New York City
EPI_ISL_1636252	2021-04-07	2021-04-19	North America / USA / New York / New York City
EPI_ISL_1636096	2021-04-08	2021-04-19	North America / USA / New York / New York City
EPI_ISL_1635985	2021-04-08	2021-04-19	North America / USA / New York / New York City
EPI_ISL_1635957	2021-04-08	2021-04-19	North America / USA / New York / New York City
EPI_ISL_1635927	2021-04-08	2021-04-19	North America / USA / New York / New York City
EPI_ISL_1635908	2021-04-08	2021-04-19	North America / USA / New York / New York City
EPI_ISL_1635905	2021-04-08	2021-04-19	North America / USA / New York / New York City
EPI_ISL_1635904	2021-04-08	2021-04-19	North America / USA / New York / New York City
EPI_ISL_1635898	2021-04-07	2021-04-19	North America / USA / New York / New York City
EPI_ISL_1651701	2021-04-08	2021-04-19	North America / USA / Michigan
EPI_ISL_1635851	2021-04-08	2021-04-19	North America / USA / New York / New York City
EPI_ISL_1636073	2021-04-09	2021-04-19	North America / USA / New York / New York City
EPI_ISL_1636054	2021-04-09	2021-04-19	North America / USA / New York / New York City
EPI_ISL_1636309	2021-04-09	2021-04-19	North America / USA / New York / New York City
EPI_ISL_1636305	2021-04-09	2021-04-19	North America / USA / New York / New York City
EPI_ISL_1636211	2021-04-09	2021-04-19	North America / USA / New York / New York City
EPI_ISL_1635932	2021-04-09	2021-04-19	North America / USA / New York / New York City
EPI_ISL_1636100	2021-04-09	2021-04-19	North America / USA / New York / New York City
EPI_ISL_1635921	2021-04-09	2021-04-19	North America / USA / New York / New York City
EPI_ISL_1636238	2021-04-09	2021-04-19	North America / USA / New York / New York City
EPI_ISL_1635920	2021-04-09	2021-04-19	North America / USA / New York / New York City
EPI_ISL_1635912	2021-04-09	2021-04-19	North America / USA / New York / New York City
EPI_ISL_1651711	2021-04-09	2021-04-19	North America / USA / Michigan
EPI_ISL_1635450	2021-04-09	2021-04-19	North America / USA / New York / New York City
EPI_ISL_1635479	2021-04-09	2021-04-19	North America / USA / New York / New York City
EPI_ISL_1635531	2021-04-09	2021-04-19	North America / USA / New York / New York City
EPI_ISL_1636065	2021-04-09	2021-04-19	North America / USA / New York / New York City
EPI_ISL_1635560	2021-04-09	2021-04-19	North America / USA / New York / New York City
EPI_ISL_1635577	2021-04-09	2021-04-19	North America / USA / New York / New York City
EPI_ISL_1635911	2021-04-09	2021-04-19	North America / USA / New York / New York City
EPI_ISL_1635941	2021-04-09	2021-04-19	North America / USA / New York / New York City
EPI_ISL_1635942	2021-04-09	2021-04-19	North America / USA / New York / New York City
EPI_ISL_1635945	2021-04-09	2021-04-19	North America / USA / New York / New York City
EPI_ISL_1635956	2021-04-09	2021-04-19	North America / USA / New York / New York City
EPI_ISL_1635970	2021-04-09	2021-04-19	North America / USA / New York / New York City
EPI_ISL_1635983	2021-04-09	2021-04-19	North America / USA / New York / New York City
EPI_ISL_1636023	2021-04-09	2021-04-19	North America / USA / New York / New York City
EPI_ISL_1636030	2021-04-09	2021-04-19	North America / USA / New York / New York City
EPI_ISL_1636041	2021-04-09	2021-04-19	North America / USA / New York / New York City
EPI_ISL_1636044	2021-04-09	2021-04-19	North America / USA / New York / New York City
EPI_ISL_1636052	2021-04-09	2021-04-19	North America / USA / New York / New York City
EPI_ISL_1635561	2021-04-09	2021-04-19	North America / USA / New York / New York City
EPI_ISL_1651686	2021-04-07	2021-04-19	North America / USA / Michigan
EPI_ISL_1636307	2021-04-09	2021-04-19	North America / USA / New York / New York City
EPI_ISL_1651694	2021-04-08	2021-04-19	North America / USA / Michigan
EPI_ISL_1648138	2021-04-08	2021-04-19	North America / USA / Nebraska
EPI_ISL_1648136	2021-04-08	2021-04-19	North America / USA / Nebraska
EPI_ISL_1648137	2021-04-08	2021-04-19	North America / USA / Nebraska
EPI_ISL_1648128	2021-04-09	2021-04-19	North America / USA / Nebraska
EPI_ISL_1648131	2021-04-09	2021-04-19	North America / USA / Nebraska
EPI_ISL_1635947	2021-04-09	2021-04-19	North America / USA / New York / New York City
EPI_ISL_1651703	2021-04-08	2021-04-19	North America / USA / Michigan
EPI_ISL_1651706	2021-04-08	2021-04-19	North America / USA / Michigan
EPI_ISL_1636170	2021-04-09	2021-04-19	North America / USA / New York / New York City
EPI_ISL_1633344	2021-04-07	2021-04-19	North America / USA / Arizona / Maricopa
EPI_ISL_1648124	2021-04-08	2021-04-19	North America / USA / Nebraska
EPI_ISL_1648123	2021-04-08	2021-04-19	North America / USA / Nebraska
EPI_ISL_1648134	2021-04-09	2021-04-19	North America / USA / Nebraska
EPI_ISL_1633346	2021-04-08	2021-04-19	North America / USA / Arizona / Maricopa
EPI_ISL_1635786	2021-04-08	2021-04-19	North America / USA / New York / New York City
EPI_ISL_1648060	2021-04-07	2021-04-19	North America / USA / Indiana
EPI_ISL_1648135	2021-04-08	2021-04-19	North America / USA / Nebraska
EPI_ISL_1636327	2021-04-09	2021-04-19	North America / USA / New York / New York City
EPI_ISL_1636007	2021-04-09	2021-04-19	North America / USA / New York / New York City
EPI_ISL_1636135	2021-04-09	2021-04-19	North America / USA / New York / New York City
EPI_ISL_1636210	2021-04-09	2021-04-19	North America / USA / New York / New York City
EPI_ISL_1636217	2021-04-09	2021-04-19	North America / USA / New York / New York City
EPI_ISL_1636261	2021-04-09	2021-04-19	North America / USA / New York / New York City
EPI_ISL_1636256	2021-04-09	2021-04-19	North America / USA / New York / New York City
EPI_ISL_1636226	2021-04-09	2021-04-19	North America / USA / New York / New York City
EPI_ISL_1648081	2021-04-05	2021-04-19	North America / USA / Indiana
EPI_ISL_1648077	2021-04-05	2021-04-19	North America / USA / Indiana
EPI_ISL_1648075	2021-04-05	2021-04-19	North America / USA / Indiana
EPI_ISL_1648691	2021-04-05	2021-04-19	North America / USA / Nevada
EPI_ISL_1636329	2021-04-09	2021-04-19	North America / USA / New York / New York City
EPI_ISL_1635899	2021-04-09	2021-04-19	North America / USA / New York / New York City
EPI_ISL_1635454	2021-04-07	2021-04-19	North America / USA / New York / New York City
EPI_ISL_1648127	2021-04-09	2021-04-19	North America / USA / Nebraska
EPI_ISL_1635978	2021-04-09	2021-04-19	North America / USA / New York / New York City
EPI_ISL_1635987	2021-04-09	2021-04-19	North America / USA / New York / New York City
EPI_ISL_1651712	2021-04-09	2021-04-19	North America / USA / Michigan
EPI_ISL_1635501	2021-04-09	2021-04-19	North America / USA / New York / New York City
EPI_ISL_1635986	2021-04-09	2021-04-19	North America / USA / New York / New York City
EPI_ISL_1635955	2021-04-09	2021-04-19	North America / USA / New York / New York City
EPI_ISL_1651689	2021-04-07	2021-04-19	North America / USA / Michigan
EPI_ISL_1635497	2021-04-09	2021-04-19	North America / USA / New York / New York City
EPI_ISL_1635739	2021-04-09	2021-04-19	North America / USA / New York / New York City
EPI_ISL_1635438	2021-04-09	2021-04-19	North America / USA / New York / New York City
EPI_ISL_1648132	2021-04-09	2021-04-19	North America / USA / Nebraska
EPI_ISL_1648129	2021-04-09	2021-04-19	North America / USA / Nebraska
EPI_ISL_1635960	2021-04-09	2021-04-19	North America / USA / New York / New York City
EPI_ISL_1651629	2021-04-05	2021-04-19	North America / USA / Michigan
EPI_ISL_1651616	2021-04-05	2021-04-19	North America / USA / Michigan
EPI_ISL_1651635	2021-04-05	2021-04-19	North America / USA / Michigan
EPI_ISL_1651660	2021-04-06	2021-04-19	North America / USA / Michigan
EPI_ISL_1651652	2021-04-06	2021-04-19	North America / USA / Michigan
EPI_ISL_1651656	2021-04-06	2021-04-19	North America / USA / Michigan
EPI_ISL_1651676	2021-04-06	2021-04-19	North America / USA / Michigan
EPI_ISL_1651674	2021-04-06	2021-04-19	North America / USA / Michigan
EPI_ISL_1651647	2021-04-06	2021-04-19	North America / USA / Michigan
EPI_ISL_1636078	2021-04-09	2021-04-19	North America / USA / New York / New York City
EPI_ISL_1636001	2021-04-09	2021-04-19	North America / USA / New York / New York City
EPI_ISL_1636186	2021-04-09	2021-04-19	North America / USA / New York / New York City
EPI_ISL_1636180	2021-04-09	2021-04-19	North America / USA / New York / New York City
EPI_ISL_1635979	2021-04-08	2021-04-19	North America / USA / New York / New York City
EPI_ISL_1635965	2021-04-09	2021-04-19	North America / USA / New York / New York City
EPI_ISL_1648130	2021-04-09	2021-04-19	North America / USA / Nebraska
EPI_ISL_1635536	2021-04-09	2021-04-19	North America / USA / New York / New York City
EPI_ISL_1635596	2021-04-09	2021-04-19	North America / USA / New York / New York City
EPI_ISL_1635967	2021-04-09	2021-04-19	North America / USA / New York / New York City
EPI_ISL_1651688	2021-04-07	2021-04-19	North America / USA / Michigan
EPI_ISL_1635966	2021-04-09	2021-04-19	North America / USA / New York / New York City
EPI_ISL_1635948	2021-04-09	2021-04-19	North America / USA / New York / New York City
EPI_ISL_1635903	2021-04-08	2021-04-19	North America / USA / New York / New York City
EPI_ISL_1635901	2021-04-08	2021-04-19	North America / USA / New York / New York City
EPI_ISL_1636314	2021-04-08	2021-04-19	North America / USA / New York / New York City
EPI_ISL_1636232	2021-04-09	2021-04-19	North America / USA / New York / New York City
EPI_ISL_1635727	2021-04-08	2021-04-19	North America / USA / New York / New York City
EPI_ISL_1635711	2021-04-08	2021-04-19	North America / USA / New York / New York City
EPI_ISL_1636118	2021-04-08	2021-04-19	North America / USA / New York / New York City
EPI_ISL_1635669	2021-04-08	2021-04-19	North America / USA / New York / New York City
EPI_ISL_1651684	2021-04-07	2021-04-19	North America / USA / Michigan
EPI_ISL_1635815	2021-04-08	2021-04-19	North America / USA / New York / New York City
EPI_ISL_1635812	2021-04-07	2021-04-19	North America / USA / New York / New York City
EPI_ISL_1635811	2021-04-08	2021-04-19	North America / USA / New York / New York City
EPI_ISL_1635834	2021-04-08	2021-04-19	North America / USA / New York / New York City
EPI_ISL_1651693	2021-04-08	2021-04-19	North America / USA / Michigan
EPI_ISL_1635949	2021-04-09	2021-04-19	North America / USA / New York / New York City
EPI_ISL_1635806	2021-04-08	2021-04-19	North America / USA / New York / New York City
EPI_ISL_1636109	2021-04-09	2021-04-19	North America / USA / New York / New York City
EPI_ISL_1635723	2021-04-08	2021-04-19	North America / USA / New York / New York City
EPI_ISL_1635563	2021-04-08	2021-04-19	North America / USA / New York / New York City
EPI_ISL_1635587	2021-04-08	2021-04-19	North America / USA / New York / New York City
EPI_ISL_1636004	2021-04-08	2021-04-19	North America / USA / New York / New York City
EPI_ISL_1636235	2021-04-09	2021-04-19	North America / USA / New York / New York City
EPI_ISL_1636116	2021-04-09	2021-04-19	North America / USA / New York / New York City
EPI_ISL_1651631	2021-04-05	2021-04-19	North America / USA / Michigan
EPI_ISL_1636234	2021-04-09	2021-04-19	North America / USA / New York / New York City
EPI_ISL_1636035	2021-04-09	2021-04-19	North America / USA / New York / New York City
EPI_ISL_1635862	2021-04-09	2021-04-19	North America / USA / New York / New York City
EPI_ISL_1648085	2021-04-07	2021-04-19	North America / USA / Indiana
EPI_ISL_1648083	2021-04-07	2021-04-19	North America / USA / Indiana
EPI_ISL_1651490	2021-04-05	2021-04-19	North America / USA / Florida
EPI_ISL_1635866	2021-04-09	2021-04-19	North America / USA / New York / New York City
EPI_ISL_1635544	2021-04-08	2021-04-19	North America / USA / New York / New York City
EPI_ISL_1648084	2021-04-07	2021-04-19	North America / USA / Indiana
EPI_ISL_1636160	2021-04-09	2021-04-19	North America / USA / New York / New York City
EPI_ISL_1636169	2021-04-09	2021-04-19	North America / USA / New York / New York City
EPI_ISL_1635600	2021-04-08	2021-04-19	North America / USA / New York / New York City
EPI_ISL_1636115	2021-04-09	2021-04-19	North America / USA / New York / New York City
EPI_ISL_1635605	2021-04-08	2021-04-19	North America / USA / New York / New York City
EPI_ISL_1635607	2021-04-08	2021-04-19	North America / USA / New York / New York City
EPI_ISL_1635529	2021-04-08	2021-04-19	North America / USA / New York / New York City
EPI_ISL_1635478	2021-04-08	2021-04-19	North America / USA / New York / New York City
EPI_ISL_1636031	2021-04-09	2021-04-19	North America / USA / New York / New York City
EPI_ISL_1635460	2021-04-08	2021-04-19	North America / USA / New York / New York City
EPI_ISL_1635442	2021-04-08	2021-04-19	North America / USA / New York / New York City
EPI_ISL_1635511	2021-04-08	2021-04-19	North America / USA / New York / New York City
EPI_ISL_1635447	2021-04-09	2021-04-19	North America / USA / New York / New York City
EPI_ISL_1653852	2021-04-08	2021-04-20	North America / USA / Washington / Yakima County
EPI_ISL_1654513	2021-04-06	2021-04-20	North America / USA / Minnesota
EPI_ISL_1653857	2021-04-09	2021-04-20	North America / USA / Washington / Yakima County
EPI_ISL_1653915	2021-04-06	2021-04-20	North America / USA / Alaska / Anchorage-Mat Su
EPI_ISL_1653774	2021-04-06	2021-04-20	North America / USA / Nevada / Las Vegas
EPI_ISL_1653917	2021-04-06	2021-04-20	North America / USA / Alaska / Anchorage-Mat Su
EPI_ISL_1653788	2021-04-09	2021-04-20	North America / USA / Nevada / Las Vegas
EPI_ISL_1653918	2021-04-06	2021-04-20	North America / USA / Alaska / Anchorage-Mat Su
EPI_ISL_1654635	2021-04-07	2021-04-20	North America / USA / New York / Brooklyn
EPI_ISL_1653906	2021-04-07	2021-04-20	North America / USA / Alaska / Anchorage-Mat Su
EPI_ISL_1654621	2021-04-07	2021-04-20	North America / USA / New York / Manhattan
EPI_ISL_1660383	2021-04-07	2021-04-20	North America / USA / Texas
EPI_ISL_1654629	2021-04-07	2021-04-20	North America / USA / New York / Queens
EPI_ISL_1654645	2021-04-06	2021-04-20	North America / USA / New York / Brooklyn
EPI_ISL_1653903	2021-04-07	2021-04-20	North America / USA / Alaska / Anchorage-Mat Su
EPI_ISL_1653902	2021-04-07	2021-04-20	North America / USA / Alaska / Anchorage-Mat Su
EPI_ISL_1654641	2021-04-05	2021-04-20	North America / USA / New York / Manhattan
EPI_ISL_1654639	2021-04-06	2021-04-20	North America / USA / New York / Queens
EPI_ISL_1654615	2021-04-05	2021-04-20	North America / USA / New York / Brooklyn
EPI_ISL_1654613	2021-04-06	2021-04-20	North America / USA / New York / Brooklyn
EPI_ISL_1653842	2021-04-06	2021-04-20	North America / USA / Washington / Thurston County
EPI_ISL_1653841	2021-04-06	2021-04-20	North America / USA / Washington / Yakima County
EPI_ISL_1653838	2021-04-05	2021-04-20	North America / USA / Washington / Grant County
EPI_ISL_1653773	2021-04-06	2021-04-20	North America / USA / Nevada / Las Vegas
EPI_ISL_1653771	2021-04-05	2021-04-20	North America / USA / Nevada / Las Vegas
EPI_ISL_1654623	2021-04-07	2021-04-20	North America / USA / New York / Brooklyn
EPI_ISL_1653898	2021-04-05	2021-04-20	North America / USA / Alaska / Anchorage-Mat Su
EPI_ISL_1653853	2021-04-09	2021-04-20	North America / USA / Washington / Thurston County
EPI_ISL_1660388	2021-04-09	2021-04-20	North America / USA / Texas
EPI_ISL_1654625	2021-04-06	2021-04-20	North America / USA / New York / Nassau County
EPI_ISL_1654633	2021-04-06	2021-04-20	North America / USA / New York / Brooklyn
EPI_ISL_1654642	2021-04-05	2021-04-20	North America / USA / Florida / Palm Beach County
EPI_ISL_1654644	2021-04-05	2021-04-20	North America / USA / New York / Manhattan
EPI_ISL_1654646	2021-04-05	2021-04-20	North America / USA / New York / Brooklyn
EPI_ISL_1653776	2021-04-07	2021-04-20	North America / USA / Nevada / Las Vegas
EPI_ISL_1653778	2021-04-07	2021-04-20	North America / USA / Nevada / Las Vegas
EPI_ISL_1653779	2021-04-07	2021-04-20	North America / USA / Nevada / Las Vegas
EPI_ISL_1653919	2021-04-06	2021-04-20	North America / USA / Alaska / Anchorage-Mat Su
EPI_ISL_1653783	2021-04-07	2021-04-20	North America / USA / Nevada / Las Vegas
EPI_ISL_1653910	2021-04-07	2021-04-20	North America / USA / Alaska / Anchorage-Mat Su
EPI_ISL_1653911	2021-04-07	2021-04-20	North America / USA / Alaska / Anchorage-Mat Su
EPI_ISL_1654624	2021-04-07	2021-04-20	North America / USA / New York / Brooklyn
EPI_ISL_1654634	2021-04-07	2021-04-20	North America / USA / New York / Brooklyn
EPI_ISL_1660378	2021-04-07	2021-04-20	North America / USA / Texas
EPI_ISL_1660379	2021-04-07	2021-04-20	North America / USA / Texas
EPI_ISL_1660381	2021-04-07	2021-04-20	North America / USA / Texas
EPI_ISL_1660382	2021-04-07	2021-04-20	North America / USA / Texas
EPI_ISL_1653784	2021-04-07	2021-04-20	North America / USA / Nevada / Las Vegas
EPI_ISL_1654631	2021-04-07	2021-04-20	North America / USA / New York / Queens
EPI_ISL_1654630	2021-04-07	2021-04-20	North America / USA / New York / Queens
EPI_ISL_1653912	2021-04-06	2021-04-20	North America / USA / Alaska / Anchorage-Mat Su
EPI_ISL_1653775	2021-04-06	2021-04-20	North America / USA / Nevada / Las Vegas
EPI_ISL_1653851	2021-04-08	2021-04-20	North America / USA / Washington / Yakima County
EPI_ISL_1653850	2021-04-07	2021-04-20	North America / USA / Washington / Yakima County
EPI_ISL_1653899	2021-04-07	2021-04-20	North America / USA / Alaska / Anchorage-Mat Su
EPI_ISL_1653777	2021-04-07	2021-04-20	North America / USA / Nevada / Las Vegas
EPI_ISL_1653786	2021-04-08	2021-04-20	North America / USA / Nevada / Las Vegas
EPI_ISL_1653782	2021-04-07	2021-04-20	North America / USA / Nevada / Las Vegas
EPI_ISL_1654543	2021-04-05	2021-04-20	North America / USA / Minnesota
EPI_ISL_1660387	2021-04-09	2021-04-20	North America / USA / Texas
EPI_ISL_1653854	2021-04-09	2021-04-20	North America / USA / Washington / Thurston County
EPI_ISL_1653785	2021-04-07	2021-04-20	North America / USA / Nevada / Las Vegas
EPI_ISL_1653855	2021-04-09	2021-04-20	North America / USA / Washington / Yakima County
EPI_ISL_1653874	2021-04-06	2021-04-20	North America / USA / Washington / King County
EPI_ISL_1653837	2021-04-06	2021-04-20	North America / USA / Washington / Thurston County
EPI_ISL_1653835	2021-04-06	2021-04-20	North America / USA / Washington / Thurston County
EPI_ISL_1653781	2021-04-07	2021-04-20	North America / USA / Nevada / Las Vegas
EPI_ISL_1653780	2021-04-07	2021-04-20	North America / USA / Nevada / Las Vegas
EPI_ISL_1654524	2021-04-06	2021-04-20	North America / USA / Minnesota
EPI_ISL_1654573	2021-04-05	2021-04-20	North America / USA / Minnesota
EPI_ISL_1654544	2021-04-06	2021-04-20	North America / USA / Minnesota
EPI_ISL_1654612	2021-04-06	2021-04-20	North America / USA / Tennessee / Cumberland County
EPI_ISL_1653839	2021-04-06	2021-04-20	North America / USA / Washington / Yakima County
EPI_ISL_1653836	2021-04-06	2021-04-20	North America / USA / Washington / Thurston County
EPI_ISL_1653824	2021-04-05	2021-04-20	North America / USA / Washington / Yakima County
EPI_ISL_1653825	2021-04-05	2021-04-20	North America / USA / Washington / Yakima County
EPI_ISL_1654506	2021-04-05	2021-04-20	North America / USA / Minnesota
EPI_ISL_1654503	2021-04-06	2021-04-20	North America / USA / Minnesota
EPI_ISL_1654563	2021-04-06	2021-04-20	North America / USA / Minnesota
EPI_ISL_1653914	2021-04-06	2021-04-20	North America / USA / Alaska / Anchorage-Mat Su
EPI_ISL_1653913	2021-04-05	2021-04-20	North America / USA / Alaska / Interior
EPI_ISL_1653834	2021-04-06	2021-04-20	North America / USA / Washington / Thurston County
EPI_ISL_1653907	2021-04-07	2021-04-20	North America / USA / Alaska / Anchorage-Mat Su
EPI_ISL_1660380	2021-04-07	2021-04-20	North America / USA / Texas
EPI_ISL_1654618	2021-04-07	2021-04-20	North America / USA / New York / Brooklyn
EPI_ISL_1654643	2021-04-05	2021-04-20	North America / USA / Florida / Palm Beach County
EPI_ISL_1654626	2021-04-06	2021-04-20	North America / USA / New York / Queens
EPI_ISL_1654622	2021-04-06	2021-04-20	North America / USA / New York / Nassau County
EPI_ISL_1654637	2021-04-06	2021-04-20	North America / USA / New York / Queens
EPI_ISL_1654614	2021-04-06	2021-04-20	North America / USA / New York / Nassau County
EPI_ISL_1653905	2021-04-07	2021-04-20	North America / USA / Alaska / Anchorage-Mat Su
EPI_ISL_1654504	2021-04-06	2021-04-20	North America / USA / Minnesota
EPI_ISL_1653900	2021-04-07	2021-04-20	North America / USA / Alaska / Anchorage-Mat Su
EPI_ISL_1654619	2021-04-06	2021-04-20	North America / USA / New York / Nassau County
EPI_ISL_1660384	2021-04-09	2021-04-20	North America / USA / Texas
EPI_ISL_1660386	2021-04-09	2021-04-20	North America / USA / Texas
EPI_ISL_1660385	2021-04-09	2021-04-20	North America / USA / Texas
EPI_ISL_1653789	2021-04-09	2021-04-20	North America / USA / Nevada / Las Vegas
EPI_ISL_1653787	2021-04-09	2021-04-20	North America / USA / Nevada / Las Vegas
EPI_ISL_1653790	2021-04-09	2021-04-20	North America / USA / Nevada / Las Vegas
EPI_ISL_1653859	2021-04-09	2021-04-20	North America / USA / Washington / Mason County
EPI_ISL_1653856	2021-04-09	2021-04-20	North America / USA / Washington / Yakima County
EPI_ISL_1654628	2021-04-06	2021-04-20	North America / USA / New York / Nassau County
EPI_ISL_1653904	2021-04-07	2021-04-20	North America / USA / Alaska / Anchorage-Mat Su
EPI_ISL_1654640	2021-04-05	2021-04-20	North America / USA / New York / Queens
EPI_ISL_1654616	2021-04-06	2021-04-20	North America / USA / New York / Brooklyn
EPI_ISL_1654638	2021-04-06	2021-04-20	North America / USA / New York / Brooklyn
EPI_ISL_1653840	2021-04-06	2021-04-20	North America / USA / Washington / Yakima County
EPI_ISL_1660377	2021-04-06	2021-04-20	North America / USA / Texas
EPI_ISL_1660376	2021-04-06	2021-04-20	North America / USA / Texas
EPI_ISL_1654549	2021-04-06	2021-04-20	North America / USA / Minnesota
EPI_ISL_1653909	2021-04-07	2021-04-20	North America / USA / Alaska / Anchorage-Mat Su
EPI_ISL_1653916	2021-04-06	2021-04-20	North America / USA / Alaska / Anchorage-Mat Su
EPI_ISL_1653901	2021-04-07	2021-04-20	North America / USA / Alaska / Anchorage-Mat Su
EPI_ISL_1654507	2021-04-06	2021-04-20	North America / USA / Minnesota
EPI_ISL_1654617	2021-04-06	2021-04-20	North America / USA / New York / Queens
EPI_ISL_1653908	2021-04-07	2021-04-20	North America / USA / Alaska / Anchorage-Mat Su
EPI_ISL_1670832	2021-04-09	2021-04-21	North America / USA / Washington
EPI_ISL_1670830	2021-04-09	2021-04-21	North America / USA / Washington
EPI_ISL_1671895	2021-04-09	2021-04-21	North America / USA / Minnesota
EPI_ISL_1672347	2021-04-09	2021-04-21	North America / USA / Maryland
EPI_ISL_1672344	2021-04-09	2021-04-21	North America / USA / Maryland
EPI_ISL_1662995	2021-04-07	2021-04-21	North America / USA / Maryland
EPI_ISL_1670804	2021-04-09	2021-04-21	North America / USA / Washington
EPI_ISL_1670766	2021-04-09	2021-04-21	North America / USA / Washington
EPI_ISL_1667292	2021-04-08	2021-04-21	North America / USA / California
EPI_ISL_1663172	2021-04-05	2021-04-21	North America / USA / Minnesota
EPI_ISL_1662988	2021-04-07	2021-04-21	North America / USA / Maryland
EPI_ISL_1666201	2021-04-09	2021-04-21	North America / USA / California
EPI_ISL_1666208	2021-04-09	2021-04-21	North America / USA / California
EPI_ISL_1666325	2021-04-09	2021-04-21	North America / USA / California
EPI_ISL_1666215	2021-04-09	2021-04-21	North America / USA / California
EPI_ISL_1666329	2021-04-09	2021-04-21	North America / USA / California
EPI_ISL_1666322	2021-04-09	2021-04-21	North America / USA / California
EPI_ISL_1666102	2021-04-09	2021-04-21	North America / USA / California
EPI_ISL_1663879	2021-04-07	2021-04-21	North America / USA / Nevada / Clark
EPI_ISL_1664592	2021-04-07	2021-04-21	North America / USA / North Carolina
EPI_ISL_1667296	2021-04-08	2021-04-21	North America / USA / California
EPI_ISL_1666092	2021-04-08	2021-04-21	North America / USA / California
EPI_ISL_1666085	2021-04-08	2021-04-21	North America / USA / California
EPI_ISL_1666114	2021-04-08	2021-04-21	North America / USA / California
EPI_ISL_1666115	2021-04-08	2021-04-21	North America / USA / California
EPI_ISL_1666116	2021-04-08	2021-04-21	North America / USA / California
EPI_ISL_1666100	2021-04-08	2021-04-21	North America / USA / California
EPI_ISL_1666104	2021-04-08	2021-04-21	North America / USA / California
EPI_ISL_1667250	2021-04-08	2021-04-21	North America / USA / California
EPI_ISL_1667436	2021-04-08	2021-04-21	North America / USA / Michigan
EPI_ISL_1668721	2021-04-07	2021-04-21	North America / USA / Texas
EPI_ISL_1669009	2021-04-07	2021-04-21	North America / USA / California
EPI_ISL_1667263	2021-04-07	2021-04-21	North America / USA / California
EPI_ISL_1667261	2021-04-08	2021-04-21	North America / USA / California
EPI_ISL_1667265	2021-04-08	2021-04-21	North America / USA / California
EPI_ISL_1667281	2021-04-08	2021-04-21	North America / USA / California
EPI_ISL_1667284	2021-04-07	2021-04-21	North America / USA / California
EPI_ISL_1666105	2021-04-08	2021-04-21	North America / USA / California
EPI_ISL_1662953	2021-04-06	2021-04-21	North America / USA / Maryland
EPI_ISL_1668717	2021-04-07	2021-04-21	North America / USA / Florida
EPI_ISL_1664469	2021-04-07	2021-04-21	North America / USA / North Carolina
EPI_ISL_1672386	2021-04-05	2021-04-21	North America / USA / Maryland
EPI_ISL_1667244	2021-04-08	2021-04-21	North America / USA / California
EPI_ISL_1667243	2021-04-08	2021-04-21	North America / USA / California
EPI_ISL_1667242	2021-04-08	2021-04-21	North America / USA / California
EPI_ISL_1664475	2021-04-08	2021-04-21	North America / USA / North Carolina
EPI_ISL_1667259	2021-04-08	2021-04-21	North America / USA / California
EPI_ISL_1663139	2021-04-07	2021-04-21	North America / USA / Illinois / McHenry County
EPI_ISL_1662812	2021-04-08	2021-04-21	North America / USA / Maryland
EPI_ISL_1662801	2021-04-07	2021-04-21	North America / USA / Maryland
EPI_ISL_1662806	2021-04-07	2021-04-21	North America / USA / Maryland
EPI_ISL_1666090	2021-04-08	2021-04-21	North America / USA / California
EPI_ISL_1666086	2021-04-08	2021-04-21	North America / USA / California
EPI_ISL_1666079	2021-04-08	2021-04-21	North America / USA / California
EPI_ISL_1666066	2021-04-08	2021-04-21	North America / USA / California
EPI_ISL_1666060	2021-04-08	2021-04-21	North America / USA / California
EPI_ISL_1666028	2021-04-08	2021-04-21	North America / USA / California
EPI_ISL_1663004	2021-04-06	2021-04-21	North America / USA / Maryland
EPI_ISL_1662784	2021-04-08	2021-04-21	North America / USA / Maryland
EPI_ISL_1662957	2021-04-05	2021-04-21	North America / USA / Maryland
EPI_ISL_1663178	2021-04-06	2021-04-21	North America / USA / Minnesota
EPI_ISL_1663124	2021-04-05	2021-04-21	North America / USA / Illinois / Cook County
EPI_ISL_1668480	2021-04-05	2021-04-21	North America / USA / Minnesota
EPI_ISL_1664512	2021-04-06	2021-04-21	North America / USA / North Carolina
EPI_ISL_1662678	2021-04-05	2021-04-21	North America / USA / Delaware / Smyrna
EPI_ISL_1663131	2021-04-06	2021-04-21	North America / USA / Illinois / Cook County
EPI_ISL_1663149	2021-04-05	2021-04-21	North America / USA / Minnesota
EPI_ISL_1666229	2021-04-09	2021-04-21	North America / USA / California
EPI_ISL_1663179	2021-04-06	2021-04-21	North America / USA / Minnesota
EPI_ISL_1664460	2021-04-06	2021-04-21	North America / USA / North Carolina
EPI_ISL_1664466	2021-04-05	2021-04-21	North America / USA / North Carolina
EPI_ISL_1664509	2021-04-05	2021-04-21	North America / USA / North Carolina
EPI_ISL_1664523	2021-04-06	2021-04-21	North America / USA / North Carolina
EPI_ISL_1665674	2021-04-05	2021-04-21	North America / USA / Colorado
EPI_ISL_1665772	2021-04-05	2021-04-21	North America / USA / Colorado
EPI_ISL_1668682	2021-04-05	2021-04-21	North America / USA / Texas
EPI_ISL_1668754	2021-04-05	2021-04-21	North America / USA / New Jersey
EPI_ISL_1670724	2021-04-06	2021-04-21	North America / USA / Washington
EPI_ISL_1670787	2021-04-05	2021-04-21	North America / USA / Washington
EPI_ISL_1670793	2021-04-05	2021-04-21	North America / USA / Washington
EPI_ISL_1670796	2021-04-05	2021-04-21	North America / USA / Washington
EPI_ISL_1668485	2021-04-06	2021-04-21	North America / USA / Florida
EPI_ISL_1668484	2021-04-05	2021-04-21	North America / USA / New Jersey
EPI_ISL_1668722	2021-04-05	2021-04-21	North America / USA / Texas
EPI_ISL_1668598	2021-04-06	2021-04-21	North America / USA / Texas
EPI_ISL_1664587	2021-04-05	2021-04-21	North America / USA / North Carolina
EPI_ISL_1665584	2021-04-05	2021-04-21	North America / USA / Colorado
EPI_ISL_1665585	2021-04-05	2021-04-21	North America / USA / Colorado
EPI_ISL_1671907	2021-04-09	2021-04-21	North America / USA / Minnesota
EPI_ISL_1670831	2021-04-05	2021-04-21	North America / USA / Washington
EPI_ISL_1666125	2021-04-09	2021-04-21	North America / USA / California
EPI_ISL_1665635	2021-04-06	2021-04-21	North America / USA / Colorado
EPI_ISL_1670851	2021-04-05	2021-04-21	North America / USA / Washington
EPI_ISL_1671341	2021-04-06	2021-04-21	North America / USA / New York / Rensselaer County
EPI_ISL_1670806	2021-04-05	2021-04-21	North America / USA / Washington
EPI_ISL_1671490	2021-04-05	2021-04-21	North America / USA / New York / Westchester County
EPI_ISL_1666258	2021-04-09	2021-04-21	North America / USA / California
EPI_ISL_1666323	2021-04-09	2021-04-21	North America / USA / California
EPI_ISL_1666294	2021-04-09	2021-04-21	North America / USA / California
EPI_ISL_1666334	2021-04-09	2021-04-21	North America / USA / California
EPI_ISL_1667240	2021-04-08	2021-04-21	North America / USA / California
EPI_ISL_1671875	2021-04-06	2021-04-21	North America / USA / Minnesota
EPI_ISL_1671881	2021-04-06	2021-04-21	North America / USA / Minnesota
EPI_ISL_1671911	2021-04-06	2021-04-21	North America / USA / Minnesota
EPI_ISL_1664492	2021-04-05	2021-04-21	North America / USA / North Carolina
EPI_ISL_1666238	2021-04-09	2021-04-21	North America / USA / California
EPI_ISL_1670844	2021-04-05	2021-04-21	North America / USA / Washington
EPI_ISL_1670837	2021-04-06	2021-04-21	North America / USA / Washington
EPI_ISL_1671321	2021-04-05	2021-04-21	North America / USA / New York / Albany County
EPI_ISL_1667167	2021-04-07	2021-04-21	North America / USA / California
EPI_ISL_1667154	2021-04-07	2021-04-21	North America / USA / California
EPI_ISL_1667155	2021-04-07	2021-04-21	North America / USA / California
EPI_ISL_1667131	2021-04-07	2021-04-21	North America / USA / California
EPI_ISL_1667139	2021-04-07	2021-04-21	North America / USA / California
EPI_ISL_1667124	2021-04-07	2021-04-21	North America / USA / California
EPI_ISL_1670775	2021-04-07	2021-04-21	North America / USA / Washington
EPI_ISL_1667126	2021-04-07	2021-04-21	North America / USA / California
EPI_ISL_1667114	2021-04-07	2021-04-21	North America / USA / California
EPI_ISL_1667116	2021-04-07	2021-04-21	North America / USA / California
EPI_ISL_1667190	2021-04-07	2021-04-21	North America / USA / California
EPI_ISL_1669801	2021-04-07	2021-04-21	North America / USA / New York / Queens
EPI_ISL_1667221	2021-04-07	2021-04-21	North America / USA / California
EPI_ISL_1663154	2021-04-06	2021-04-21	North America / USA / Minnesota
EPI_ISL_1663153	2021-04-06	2021-04-21	North America / USA / Minnesota
EPI_ISL_1663151	2021-04-06	2021-04-21	North America / USA / Minnesota
EPI_ISL_1663150	2021-04-06	2021-04-21	North America / USA / Minnesota
EPI_ISL_1662860	2021-04-06	2021-04-21	North America / USA / Maryland
EPI_ISL_1669316	2021-04-05	2021-04-21	North America / USA / Florida
EPI_ISL_1667170	2021-04-07	2021-04-21	North America / USA / California
EPI_ISL_1667173	2021-04-07	2021-04-21	North America / USA / Arkansas
EPI_ISL_1667179	2021-04-07	2021-04-21	North America / USA / California
EPI_ISL_1667177	2021-04-07	2021-04-21	North America / USA / California
EPI_ISL_1671359	2021-04-06	2021-04-21	North America / USA / New York / Albany County
EPI_ISL_1671450	2021-04-06	2021-04-21	North America / USA / New York / Fulton County
EPI_ISL_1671451	2021-04-06	2021-04-21	North America / USA / New York / Rensselaer County
EPI_ISL_1671662	2021-04-05	2021-04-21	North America / USA / New York / Suffolk County
EPI_ISL_1671863	2021-04-06	2021-04-21	North America / USA / Minnesota
EPI_ISL_1671890	2021-04-06	2021-04-21	North America / USA / Minnesota
EPI_ISL_1664454	2021-04-05	2021-04-21	North America / USA / North Carolina
EPI_ISL_1667241	2021-04-07	2021-04-21	North America / USA / California
EPI_ISL_1667246	2021-04-08	2021-04-21	North America / USA / California
EPI_ISL_1670846	2021-04-05	2021-04-21	North America / USA / Washington
EPI_ISL_1667247	2021-04-08	2021-04-21	North America / USA / California
EPI_ISL_1667236	2021-04-08	2021-04-21	North America / USA / California
EPI_ISL_1669080	2021-04-07	2021-04-21	North America / USA / California
EPI_ISL_1665843	2021-04-07	2021-04-21	North America / USA / Colorado
EPI_ISL_1665839	2021-04-07	2021-04-21	North America / USA / Colorado
EPI_ISL_1665838	2021-04-07	2021-04-21	North America / USA / Colorado
EPI_ISL_1665728	2021-04-07	2021-04-21	North America / USA / Colorado
EPI_ISL_1665736	2021-04-07	2021-04-21	North America / USA / Colorado
EPI_ISL_1666203	2021-04-08	2021-04-21	North America / USA / California
EPI_ISL_1667188	2021-04-07	2021-04-21	North America / USA / California
EPI_ISL_1667235	2021-04-08	2021-04-21	North America / USA / California
EPI_ISL_1666243	2021-04-09	2021-04-21	North America / USA / California
EPI_ISL_1669013	2021-04-05	2021-04-21	North America / USA / Texas
EPI_ISL_1666261	2021-04-09	2021-04-21	North America / USA / California
EPI_ISL_1668565	2021-04-05	2021-04-21	North America / USA / Texas
EPI_ISL_1668691	2021-04-06	2021-04-21	North America / USA / California
EPI_ISL_1668687	2021-04-05	2021-04-21	North America / USA / California
EPI_ISL_1668458	2021-04-05	2021-04-21	North America / USA / Texas
EPI_ISL_1672336	2021-04-08	2021-04-21	North America / USA / Maryland
EPI_ISL_1668457	2021-04-06	2021-04-21	North America / USA / Texas
EPI_ISL_1668589	2021-04-05	2021-04-21	North America / USA / Texas
EPI_ISL_1668587	2021-04-05	2021-04-21	North America / USA / Texas
EPI_ISL_1668453	2021-04-05	2021-04-21	North America / USA / Texas
EPI_ISL_1672340	2021-04-08	2021-04-21	North America / USA / Maryland
EPI_ISL_1672361	2021-04-07	2021-04-21	North America / USA / Maryland
EPI_ISL_1668463	2021-04-05	2021-04-21	North America / USA / Texas
EPI_ISL_1671859	2021-04-07	2021-04-21	North America / USA / Minnesota
EPI_ISL_1668478	2021-04-06	2021-04-21	North America / USA / Florida
EPI_ISL_1668573	2021-04-05	2021-04-21	North America / USA / Texas
EPI_ISL_1668466	2021-04-05	2021-04-21	North America / USA / Texas
EPI_ISL_1668467	2021-04-05	2021-04-21	North America / USA / New Mexico
EPI_ISL_1668562	2021-04-05	2021-04-21	North America / USA / New Jersey
EPI_ISL_1668568	2021-04-05	2021-04-21	North America / USA / Texas
EPI_ISL_1668677	2021-04-06	2021-04-21	North America / USA / Texas
EPI_ISL_1668557	2021-04-06	2021-04-21	North America / USA / Texas
EPI_ISL_1668508	2021-04-06	2021-04-21	North America / USA / Florida
EPI_ISL_1668629	2021-04-06	2021-04-21	North America / USA / Louisiana
EPI_ISL_1668500	2021-04-05	2021-04-21	North America / USA / Texas
EPI_ISL_1668620	2021-04-05	2021-04-21	North America / USA / Texas
EPI_ISL_1668513	2021-04-06	2021-04-21	North America / USA / Florida
EPI_ISL_1668504	2021-04-05	2021-04-21	North America / USA / Florida
EPI_ISL_1668507	2021-04-06	2021-04-21	North America / USA / Nevada
EPI_ISL_1668637	2021-04-05	2021-04-21	North America / USA / Minnesota
EPI_ISL_1665641	2021-04-06	2021-04-21	North America / USA / Colorado
EPI_ISL_1668630	2021-04-05	2021-04-21	North America / USA / Texas
EPI_ISL_1668649	2021-04-05	2021-04-21	North America / USA / Texas
EPI_ISL_1668533	2021-04-06	2021-04-21	North America / USA / Florida
EPI_ISL_1668529	2021-04-05	2021-04-21	North America / USA / Texas
EPI_ISL_1668654	2021-04-06	2021-04-21	North America / USA / Florida
EPI_ISL_1668657	2021-04-05	2021-04-21	North America / USA / California
EPI_ISL_1668669	2021-04-05	2021-04-21	North America / USA / California
EPI_ISL_1668662	2021-04-05	2021-04-21	North America / USA / Texas
EPI_ISL_1668671	2021-04-05	2021-04-21	North America / USA / Texas
EPI_ISL_1671880	2021-04-05	2021-04-21	North America / USA / Minnesota
EPI_ISL_1668462	2021-04-06	2021-04-21	North America / USA / Florida
EPI_ISL_1668594	2021-04-05	2021-04-21	North America / USA / Texas
EPI_ISL_1668473	2021-04-06	2021-04-21	North America / USA / Florida
EPI_ISL_1668710	2021-04-05	2021-04-21	North America / USA / New Jersey
EPI_ISL_1668655	2021-04-05	2021-04-21	North America / USA / Minnesota
EPI_ISL_1668607	2021-04-05	2021-04-21	North America / USA / Texas
EPI_ISL_1667636	2021-04-06	2021-04-21	North America / USA / Texas
EPI_ISL_1671908	2021-04-08	2021-04-21	North America / USA / Minnesota
EPI_ISL_1660614	2021-04-07	2021-04-21	North America / USA / Texas / Montgomery
EPI_ISL_1671914	2021-04-07	2021-04-21	North America / USA / Minnesota
EPI_ISL_1671921	2021-04-07	2021-04-21	North America / USA / Minnesota
EPI_ISL_1668787	2021-04-05	2021-04-21	North America / USA / Texas
EPI_ISL_1660610	2021-04-07	2021-04-21	North America / USA / Texas / Montgomery
EPI_ISL_1667650	2021-04-06	2021-04-21	North America / USA / Ohio
EPI_ISL_1668700	2021-04-06	2021-04-21	North America / USA / Tennessee
EPI_ISL_1667127	2021-04-06	2021-04-21	North America / USA / California
EPI_ISL_1667171	2021-04-06	2021-04-21	North America / USA / California
EPI_ISL_1668701	2021-04-06	2021-04-21	North America / USA / Florida
EPI_ISL_1668702	2021-04-05	2021-04-21	North America / USA / Texas
EPI_ISL_1668772	2021-04-05	2021-04-21	North America / USA / Minnesota
EPI_ISL_1667522	2021-04-05	2021-04-21	North America / USA / Minnesota
EPI_ISL_1660607	2021-04-07	2021-04-21	North America / USA / Texas / Montgomery
EPI_ISL_1668618	2021-04-06	2021-04-21	North America / USA / Florida
EPI_ISL_1668771	2021-04-05	2021-04-21	North America / USA / New Jersey
EPI_ISL_1668778	2021-04-05	2021-04-21	North America / USA / New Jersey
EPI_ISL_1668596	2021-04-05	2021-04-21	North America / USA / Texas
EPI_ISL_1668488	2021-04-06	2021-04-21	North America / USA / Texas
EPI_ISL_1668592	2021-04-06	2021-04-21	North America / USA / Florida
EPI_ISL_1665639	2021-04-06	2021-04-21	North America / USA / Colorado
EPI_ISL_1668493	2021-04-06	2021-04-21	North America / USA / Florida
EPI_ISL_1668494	2021-04-05	2021-04-21	North America / USA / Texas
EPI_ISL_1668499	2021-04-05	2021-04-21	North America / USA / Texas
EPI_ISL_1668490	2021-04-05	2021-04-21	North America / USA / New Jersey
EPI_ISL_1668779	2021-04-05	2021-04-21	North America / USA / Florida
EPI_ISL_1668731	2021-04-05	2021-04-21	North America / USA / New Jersey
EPI_ISL_1668746	2021-04-06	2021-04-21	North America / USA / New Jersey
EPI_ISL_1668743	2021-04-05	2021-04-21	North America / USA / Texas
EPI_ISL_1668744	2021-04-05	2021-04-21	North America / USA / Minnesota
EPI_ISL_1668759	2021-04-06	2021-04-21	North America / USA / Nevada
EPI_ISL_1668766	2021-04-05	2021-04-21	North America / USA / Texas
EPI_ISL_1668756	2021-04-05	2021-04-21	North America / USA / Minnesota
EPI_ISL_1668764	2021-04-06	2021-04-21	North America / USA / Texas
EPI_ISL_1668750	2021-04-05	2021-04-21	North America / USA / Texas
EPI_ISL_1668745	2021-04-06	2021-04-21	North America / USA / Texas
EPI_ISL_1668619	2021-04-06	2021-04-21	North America / USA / Texas
EPI_ISL_1668626	2021-04-05	2021-04-21	North America / USA / Texas
EPI_ISL_1668501	2021-04-05	2021-04-21	North America / USA / Texas
EPI_ISL_1670722	2021-04-06	2021-04-21	North America / USA / Washington
EPI_ISL_1670805	2021-04-05	2021-04-21	North America / USA / Washington
EPI_ISL_1670815	2021-04-05	2021-04-21	North America / USA / Washington
EPI_ISL_1670749	2021-04-05	2021-04-21	North America / USA / Washington
EPI_ISL_1671673	2021-04-05	2021-04-21	North America / USA / New York / Suffolk County
EPI_ISL_1671507	2021-04-06	2021-04-21	North America / USA / New York / Dutchess County
EPI_ISL_1671621	2021-04-05	2021-04-21	North America / USA / New York / Suffolk County
EPI_ISL_1671511	2021-04-05	2021-04-21	North America / USA / New York / Dutchess County
EPI_ISL_1670747	2021-04-05	2021-04-21	North America / USA / Washington
EPI_ISL_1671505	2021-04-05	2021-04-21	North America / USA / New York / Ulster County
EPI_ISL_1671351	2021-04-05	2021-04-21	North America / USA / New York / Albany County
EPI_ISL_1671898	2021-04-05	2021-04-21	North America / USA / Minnesota
EPI_ISL_1671873	2021-04-06	2021-04-21	North America / USA / Minnesota
EPI_ISL_1672363	2021-04-05	2021-04-21	North America / USA / Maryland
EPI_ISL_1671874	2021-04-06	2021-04-21	North America / USA / Minnesota
EPI_ISL_1670777	2021-04-07	2021-04-21	North America / USA / Washington
EPI_ISL_1667270	2021-04-08	2021-04-21	North America / USA / California
EPI_ISL_1671909	2021-04-08	2021-04-21	North America / USA / Minnesota
EPI_ISL_1671350	2021-04-05	2021-04-21	North America / USA / New York / Albany County
EPI_ISL_1671919	2021-04-07	2021-04-21	North America / USA / Minnesota
EPI_ISL_1670751	2021-04-06	2021-04-21	North America / USA / Washington
EPI_ISL_1670727	2021-04-05	2021-04-21	North America / USA / Washington
EPI_ISL_1669016	2021-04-06	2021-04-21	North America / USA / Texas
EPI_ISL_1669019	2021-04-05	2021-04-21	North America / USA / Texas
EPI_ISL_1668937	2021-04-05	2021-04-21	North America / USA / Florida
EPI_ISL_1668926	2021-04-05	2021-04-21	North America / USA / Florida
EPI_ISL_1668915	2021-04-05	2021-04-21	North America / USA / Florida
EPI_ISL_1668917	2021-04-05	2021-04-21	North America / USA / Florida
EPI_ISL_1668911	2021-04-05	2021-04-21	North America / USA / Florida
EPI_ISL_1668896	2021-04-05	2021-04-21	North America / USA / Florida
EPI_ISL_1670769	2021-04-05	2021-04-21	North America / USA / Washington
EPI_ISL_1669037	2021-04-06	2021-04-21	North America / USA / Illinois
EPI_ISL_1670723	2021-04-06	2021-04-21	North America / USA / Washington
EPI_ISL_1670768	2021-04-05	2021-04-21	North America / USA / Washington
EPI_ISL_1670783	2021-04-06	2021-04-21	North America / USA / Washington
EPI_ISL_1670770	2021-04-06	2021-04-21	North America / USA / Washington
EPI_ISL_1670772	2021-04-05	2021-04-21	North America / USA / Washington
EPI_ISL_1670718	2021-04-05	2021-04-21	North America / USA / Washington
EPI_ISL_1670799	2021-04-06	2021-04-21	North America / USA / Washington
EPI_ISL_1670808	2021-04-06	2021-04-21	North America / USA / Washington
EPI_ISL_1670742	2021-04-05	2021-04-21	North America / USA / Washington
EPI_ISL_1667515	2021-04-05	2021-04-21	North America / USA / Oklahoma
EPI_ISL_1672313	2021-04-08	2021-04-21	North America / USA / Maryland
EPI_ISL_1672328	2021-04-08	2021-04-21	North America / USA / Maryland
EPI_ISL_1669086	2021-04-06	2021-04-21	North America / USA / Florida
EPI_ISL_1669090	2021-04-05	2021-04-21	North America / USA / Texas
EPI_ISL_1669199	2021-04-06	2021-04-21	North America / USA / Texas
EPI_ISL_1669096	2021-04-05	2021-04-21	North America / USA / Texas
EPI_ISL_1669101	2021-04-05	2021-04-21	North America / USA / Texas
EPI_ISL_1669103	2021-04-06	2021-04-21	North America / USA / Illinois
EPI_ISL_1669008	2021-04-05	2021-04-21	North America / USA / Texas
EPI_ISL_1669113	2021-04-05	2021-04-21	North America / USA / Texas
EPI_ISL_1669072	2021-04-05	2021-04-21	North America / USA / Louisiana
EPI_ISL_1669110	2021-04-06	2021-04-21	North America / USA / Missouri
EPI_ISL_1669003	2021-04-06	2021-04-21	North America / USA / Texas
EPI_ISL_1669004	2021-04-06	2021-04-21	North America / USA / California
EPI_ISL_1669314	2021-04-05	2021-04-21	North America / USA / Texas
EPI_ISL_1669300	2021-04-05	2021-04-21	North America / USA / Texas
EPI_ISL_1669170	2021-04-05	2021-04-21	North America / USA / Texas
EPI_ISL_1669802	2021-04-06	2021-04-21	North America / USA / New York / Suffolk County
EPI_ISL_1668612	2021-04-05	2021-04-21	North America / USA / Texas
EPI_ISL_1668627	2021-04-05	2021-04-21	North America / USA / Texas
EPI_ISL_1669127	2021-04-06	2021-04-21	North America / USA / Texas
EPI_ISL_1672322	2021-04-07	2021-04-21	North America / USA / Maryland
EPI_ISL_1669073	2021-04-05	2021-04-21	North America / USA / Texas
EPI_ISL_1669059	2021-04-05	2021-04-21	North America / USA / Texas
EPI_ISL_1672338	2021-04-08	2021-04-21	North America / USA / Maryland
EPI_ISL_1669149	2021-04-06	2021-04-21	North America / USA / Illinois
EPI_ISL_1669012	2021-04-06	2021-04-21	North America / USA / Missouri
EPI_ISL_1669028	2021-04-06	2021-04-21	North America / USA / Florida
EPI_ISL_1669261	2021-04-05	2021-04-21	North America / USA / Texas
EPI_ISL_1669141	2021-04-05	2021-04-21	North America / USA / Texas
EPI_ISL_1669026	2021-04-05	2021-04-21	North America / USA / Texas
EPI_ISL_1669145	2021-04-05	2021-04-21	North America / USA / Texas
[truncated: 19,906 more rows]

## Sheet: S4
Table S4. The accession ID, geographical location, host species, and collection date of every genomic sequence of isolates collected in the late 2021 human group (November 2021, EPI_SET_240422qc, https://doi.org/10.55876/gis8.240422qc) in the deer dataset. Related to File S3.
Accession ID	Collection date	Submission date	Location
EPI_ISL_6529814	2021-11-14	2021-11-19	North America / USA / Kansas
EPI_ISL_6492151	2021-11-15	2021-11-19	North America / USA / Kansas
EPI_ISL_6492154	2021-11-15	2021-11-19	North America / USA / Kansas
EPI_ISL_6492157	2021-11-15	2021-11-19	North America / USA / Kansas
EPI_ISL_6492175	2021-11-15	2021-11-19	North America / USA / Kansas
EPI_ISL_6492176	2021-11-15	2021-11-19	North America / USA / Kansas
EPI_ISL_6492174	2021-11-15	2021-11-19	North America / USA / Kansas
EPI_ISL_6492173	2021-11-15	2021-11-19	North America / USA / Kansas
EPI_ISL_6492160	2021-11-15	2021-11-19	North America / USA / Kansas
EPI_ISL_6529779	2021-11-15	2021-11-19	North America / USA / Kansas
EPI_ISL_6529770	2021-11-15	2021-11-19	North America / USA / Kansas
EPI_ISL_6529762	2021-11-15	2021-11-19	North America / USA / Kansas
EPI_ISL_6529820	2021-11-15	2021-11-19	North America / USA / Kansas
EPI_ISL_6492159	2021-11-15	2021-11-19	North America / USA / Kansas
EPI_ISL_6492171	2021-11-15	2021-11-19	North America / USA / Colorado
EPI_ISL_6529784	2021-11-15	2021-11-19	North America / USA / Kansas
EPI_ISL_6492155	2021-11-15	2021-11-19	North America / USA / Kansas
EPI_ISL_6492153	2021-11-15	2021-11-19	North America / USA / Kansas
EPI_ISL_6492235	2021-11-15	2021-11-19	North America / USA / Kansas
EPI_ISL_6529750	2021-11-14	2021-11-19	North America / USA / Kansas
EPI_ISL_6492233	2021-11-15	2021-11-19	North America / USA / Kansas
EPI_ISL_6529767	2021-11-14	2021-11-19	North America / USA / Kansas
EPI_ISL_6492234	2021-11-15	2021-11-19	North America / USA / Kansas
EPI_ISL_6492162	2021-11-14	2021-11-19	North America / USA / Kansas
EPI_ISL_6529785	2021-11-15	2021-11-19	North America / USA / Kansas
EPI_ISL_6529780	2021-11-15	2021-11-19	North America / USA / California
EPI_ISL_6529768	2021-11-15	2021-11-19	North America / USA / Kansas
EPI_ISL_6569374	2021-11-15	2021-11-20	North America / USA / Oregon / Multnomah County
EPI_ISL_6569373	2021-11-15	2021-11-20	North America / USA / Oregon / Multnomah County
EPI_ISL_6583834	2021-11-15	2021-11-22	North America / USA / Nebraska
EPI_ISL_6590806	2021-11-15	2021-11-22	North America / USA / Iowa
EPI_ISL_6583822	2021-11-15	2021-11-22	North America / USA / Nebraska
EPI_ISL_6596813	2021-11-14	2021-11-22	North America / USA / Colorado
EPI_ISL_6583851	2021-11-15	2021-11-22	North America / USA / Nebraska
EPI_ISL_6590805	2021-11-14	2021-11-22	North America / USA / Iowa
EPI_ISL_6590802	2021-11-14	2021-11-22	North America / USA / Iowa
EPI_ISL_6590795	2021-11-14	2021-11-22	North America / USA / Iowa
EPI_ISL_6583846	2021-11-15	2021-11-22	North America / USA / Nebraska
EPI_ISL_6590807	2021-11-15	2021-11-22	North America / USA / Iowa
EPI_ISL_6583842	2021-11-15	2021-11-22	North America / USA / Nebraska
EPI_ISL_6583840	2021-11-15	2021-11-22	North America / USA / Nebraska
EPI_ISL_6583821	2021-11-15	2021-11-22	North America / USA / Nebraska
EPI_ISL_6583839	2021-11-15	2021-11-22	North America / USA / Nebraska
EPI_ISL_6583844	2021-11-15	2021-11-22	North America / USA / Nebraska
EPI_ISL_6583845	2021-11-15	2021-11-22	North America / USA / Nebraska
EPI_ISL_6583857	2021-11-15	2021-11-22	North America / USA / Nebraska
EPI_ISL_6583838	2021-11-15	2021-11-22	North America / USA / Nebraska
EPI_ISL_6583833	2021-11-15	2021-11-22	North America / USA / Nebraska
EPI_ISL_6583826	2021-11-15	2021-11-22	North America / USA / Nebraska
EPI_ISL_6583819	2021-11-15	2021-11-22	North America / USA / Nebraska
EPI_ISL_6583853	2021-11-15	2021-11-22	North America / USA / Nebraska
EPI_ISL_6583815	2021-11-15	2021-11-22	North America / USA / Nebraska
EPI_ISL_6583820	2021-11-15	2021-11-22	North America / USA / Nebraska
EPI_ISL_6583848	2021-11-15	2021-11-22	North America / USA / Nebraska
EPI_ISL_6583823	2021-11-15	2021-11-22	North America / USA / Nebraska
EPI_ISL_6583849	2021-11-15	2021-11-22	North America / USA / Nebraska
EPI_ISL_6583850	2021-11-15	2021-11-22	North America / USA / Nebraska
EPI_ISL_6583860	2021-11-15	2021-11-22	North America / USA / Nebraska
EPI_ISL_6583856	2021-11-15	2021-11-22	North America / USA / Nebraska
EPI_ISL_6583824	2021-11-15	2021-11-22	North America / USA / Nebraska
EPI_ISL_6655119	2021-11-15	2021-11-23	North America / USA / California
EPI_ISL_6655212	2021-11-15	2021-11-23	North America / USA / California
EPI_ISL_6654993	2021-11-15	2021-11-23	North America / USA / California
EPI_ISL_6655207	2021-11-15	2021-11-23	North America / USA / California
EPI_ISL_6655117	2021-11-15	2021-11-23	North America / USA / California
EPI_ISL_6655107	2021-11-15	2021-11-23	North America / USA / California
EPI_ISL_6655085	2021-11-15	2021-11-23	North America / USA / California
EPI_ISL_6655028	2021-11-15	2021-11-23	North America / USA / California
EPI_ISL_6654995	2021-11-15	2021-11-23	North America / USA / California
EPI_ISL_6655052	2021-11-15	2021-11-23	North America / USA / California
EPI_ISL_6655001	2021-11-15	2021-11-23	North America / USA / California
EPI_ISL_6655021	2021-11-15	2021-11-23	North America / USA / California
EPI_ISL_6655011	2021-11-15	2021-11-23	North America / USA / California
EPI_ISL_6655126	2021-11-15	2021-11-23	North America / USA / California
EPI_ISL_6655076	2021-11-15	2021-11-23	North America / USA / California
EPI_ISL_6655133	2021-11-15	2021-11-23	North America / USA / California
EPI_ISL_6655197	2021-11-15	2021-11-23	North America / USA / California
EPI_ISL_6655141	2021-11-15	2021-11-23	North America / USA / California
EPI_ISL_6655232	2021-11-15	2021-11-23	North America / USA / California
EPI_ISL_6655244	2021-11-15	2021-11-23	North America / USA / California
EPI_ISL_6655231	2021-11-15	2021-11-23	North America / USA / California
EPI_ISL_6655251	2021-11-15	2021-11-23	North America / USA / California
EPI_ISL_6655228	2021-11-15	2021-11-23	North America / USA / California
EPI_ISL_6655227	2021-11-15	2021-11-23	North America / USA / California
EPI_ISL_6655226	2021-11-15	2021-11-23	North America / USA / California
EPI_ISL_6655225	2021-11-15	2021-11-23	North America / USA / California
EPI_ISL_6655224	2021-11-15	2021-11-23	North America / USA / California
EPI_ISL_6655222	2021-11-15	2021-11-23	North America / USA / California
EPI_ISL_6655221	2021-11-15	2021-11-23	North America / USA / California
EPI_ISL_6655208	2021-11-15	2021-11-23	North America / USA / California
EPI_ISL_6655219	2021-11-15	2021-11-23	North America / USA / California
EPI_ISL_6655217	2021-11-15	2021-11-23	North America / USA / California
EPI_ISL_6655216	2021-11-15	2021-11-23	North America / USA / California
EPI_ISL_6655210	2021-11-15	2021-11-23	North America / USA / California
EPI_ISL_6655209	2021-11-15	2021-11-23	North America / USA / California
EPI_ISL_6655211	2021-11-15	2021-11-23	North America / USA / California
EPI_ISL_6655206	2021-11-15	2021-11-23	North America / USA / California
EPI_ISL_6655204	2021-11-15	2021-11-23	North America / USA / California
EPI_ISL_6655203	2021-11-15	2021-11-23	North America / USA / California
EPI_ISL_6655190	2021-11-15	2021-11-23	North America / USA / California
EPI_ISL_6655183	2021-11-15	2021-11-23	North America / USA / California
EPI_ISL_6655172	2021-11-15	2021-11-23	North America / USA / California
EPI_ISL_6655218	2021-11-15	2021-11-23	North America / USA / California
EPI_ISL_6654954	2021-11-15	2021-11-23	North America / USA / California
EPI_ISL_6655277	2021-11-15	2021-11-23	North America / USA / California
EPI_ISL_6654882	2021-11-15	2021-11-23	North America / USA / California
EPI_ISL_6654753	2021-11-15	2021-11-23	North America / USA / California
EPI_ISL_6654751	2021-11-15	2021-11-23	North America / USA / California
EPI_ISL_6654768	2021-11-15	2021-11-23	North America / USA / Washington
EPI_ISL_6654750	2021-11-15	2021-11-23	North America / USA / California
EPI_ISL_6654749	2021-11-15	2021-11-23	North America / USA / California
EPI_ISL_6654747	2021-11-15	2021-11-23	North America / USA / California
EPI_ISL_6654746	2021-11-15	2021-11-23	North America / USA / California
EPI_ISL_6654745	2021-11-15	2021-11-23	North America / USA / Nevada
EPI_ISL_6654743	2021-11-15	2021-11-23	North America / USA / California
EPI_ISL_6654754	2021-11-15	2021-11-23	North America / USA / California
EPI_ISL_6654793	2021-11-15	2021-11-23	North America / USA / California
EPI_ISL_6654748	2021-11-15	2021-11-23	North America / USA / California
EPI_ISL_6654733	2021-11-15	2021-11-23	North America / USA / California
EPI_ISL_6654736	2021-11-15	2021-11-23	North America / USA / California
EPI_ISL_6654732	2021-11-15	2021-11-23	North America / USA / California
EPI_ISL_6654731	2021-11-15	2021-11-23	North America / USA / California
EPI_ISL_6654730	2021-11-15	2021-11-23	North America / USA / Nevada
EPI_ISL_6654722	2021-11-15	2021-11-23	North America / USA / California
EPI_ISL_6654726	2021-11-15	2021-11-23	North America / USA / California
EPI_ISL_6654718	2021-11-15	2021-11-23	North America / USA / California
EPI_ISL_6654735	2021-11-15	2021-11-23	North America / USA / California
EPI_ISL_6654966	2021-11-15	2021-11-23	North America / USA / California
EPI_ISL_6654756	2021-11-15	2021-11-23	North America / USA / California
EPI_ISL_6654758	2021-11-15	2021-11-23	North America / USA / California
EPI_ISL_6654860	2021-11-15	2021-11-23	North America / USA / California
EPI_ISL_6655234	2021-11-15	2021-11-23	North America / USA / California
EPI_ISL_6654850	2021-11-15	2021-11-23	North America / USA / California
EPI_ISL_6654833	2021-11-15	2021-11-23	North America / USA / California
EPI_ISL_6654826	2021-11-15	2021-11-23	North America / USA / California
EPI_ISL_6654815	2021-11-15	2021-11-23	North America / USA / California
EPI_ISL_6654803	2021-11-15	2021-11-23	North America / USA / California
EPI_ISL_6654794	2021-11-15	2021-11-23	North America / USA / California
EPI_ISL_6654792	2021-11-15	2021-11-23	North America / USA / California
EPI_ISL_6654757	2021-11-15	2021-11-23	North America / USA / California
EPI_ISL_6654789	2021-11-15	2021-11-23	North America / USA / California
EPI_ISL_6654780	2021-11-15	2021-11-23	North America / USA / California
EPI_ISL_6654775	2021-11-15	2021-11-23	North America / USA / California
EPI_ISL_6654770	2021-11-15	2021-11-23	North America / USA / California
EPI_ISL_6654809	2021-11-15	2021-11-23	North America / USA / California
EPI_ISL_6654765	2021-11-15	2021-11-23	North America / USA / Nevada
EPI_ISL_6654764	2021-11-15	2021-11-23	North America / USA / California
EPI_ISL_6654763	2021-11-15	2021-11-23	North America / USA / California
EPI_ISL_6654784	2021-11-15	2021-11-23	North America / USA / California
EPI_ISL_6654760	2021-11-15	2021-11-23	North America / USA / California
EPI_ISL_6654782	2021-11-15	2021-11-23	North America / USA / California
EPI_ISL_6655235	2021-11-15	2021-11-23	North America / USA / California
EPI_ISL_6655253	2021-11-15	2021-11-23	North America / USA / California
EPI_ISL_6655238	2021-11-15	2021-11-23	North America / USA / California
EPI_ISL_6655581	2021-11-15	2021-11-23	North America / USA / Michigan
EPI_ISL_6655582	2021-11-15	2021-11-23	North America / USA / Michigan
EPI_ISL_6655584	2021-11-15	2021-11-23	North America / USA / Michigan
EPI_ISL_6655587	2021-11-15	2021-11-23	North America / USA / California
EPI_ISL_6655612	2021-11-15	2021-11-23	North America / USA / Ohio
EPI_ISL_6655588	2021-11-15	2021-11-23	North America / USA / California
EPI_ISL_6655594	2021-11-15	2021-11-23	North America / USA / Michigan
EPI_ISL_6655603	2021-11-15	2021-11-23	North America / USA / Ohio
EPI_ISL_6655590	2021-11-15	2021-11-23	North America / USA / California
EPI_ISL_6655597	2021-11-15	2021-11-23	North America / USA / Colorado
EPI_ISL_6655591	2021-11-15	2021-11-23	North America / USA / California
EPI_ISL_6655595	2021-11-15	2021-11-23	North America / USA / Michigan
EPI_ISL_6655611	2021-11-15	2021-11-23	North America / USA / Colorado
EPI_ISL_6655596	2021-11-15	2021-11-23	North America / USA / Colorado
EPI_ISL_6655598	2021-11-15	2021-11-23	North America / USA / Michigan
EPI_ISL_6655600	2021-11-15	2021-11-23	North America / USA / New Mexico
EPI_ISL_6655601	2021-11-15	2021-11-23	North America / USA / Colorado
EPI_ISL_6655602	2021-11-15	2021-11-23	North America / USA / Colorado
EPI_ISL_6655606	2021-11-15	2021-11-23	North America / USA / Colorado
EPI_ISL_6655578	2021-11-15	2021-11-23	North America / USA / Michigan
EPI_ISL_6655589	2021-11-15	2021-11-23	North America / USA / California
EPI_ISL_6655583	2021-11-15	2021-11-23	North America / USA / Michigan
EPI_ISL_6655576	2021-11-15	2021-11-23	North America / USA / Michigan
EPI_ISL_6655554	2021-11-15	2021-11-23	North America / USA / Colorado
EPI_ISL_6655556	2021-11-15	2021-11-23	North America / USA / Wisconsin
EPI_ISL_6655577	2021-11-15	2021-11-23	North America / USA / Michigan
EPI_ISL_6655557	2021-11-15	2021-11-23	North America / USA / Colorado
EPI_ISL_6655558	2021-11-15	2021-11-23	North America / USA / California
EPI_ISL_6655559	2021-11-15	2021-11-23	North America / USA / Colorado
EPI_ISL_6655560	2021-11-15	2021-11-23	North America / USA / California
EPI_ISL_6655561	2021-11-15	2021-11-23	North America / USA / California
EPI_ISL_6655575	2021-11-15	2021-11-23	North America / USA / Michigan
EPI_ISL_6655607	2021-11-15	2021-11-23	North America / USA / Ohio
EPI_ISL_6655566	2021-11-15	2021-11-23	North America / USA / Colorado
EPI_ISL_6655569	2021-11-15	2021-11-23	North America / USA / California
EPI_ISL_6655579	2021-11-15	2021-11-23	North America / USA / Michigan
EPI_ISL_6655570	2021-11-15	2021-11-23	North America / USA / California
EPI_ISL_6655571	2021-11-15	2021-11-23	North America / USA / California
EPI_ISL_6655586	2021-11-15	2021-11-23	North America / USA / California
EPI_ISL_6655593	2021-11-15	2021-11-23	North America / USA / Colorado
EPI_ISL_6655572	2021-11-15	2021-11-23	North America / USA / California
EPI_ISL_6655573	2021-11-15	2021-11-23	North America / USA / Michigan
EPI_ISL_6655574	2021-11-15	2021-11-23	North America / USA / Michigan
EPI_ISL_6655568	2021-11-15	2021-11-23	North America / USA / Colorado
EPI_ISL_6655236	2021-11-15	2021-11-23	North America / USA / California
EPI_ISL_6655608	2021-11-15	2021-11-23	North America / USA / Colorado
EPI_ISL_6655613	2021-11-15	2021-11-23	North America / USA / Michigan
EPI_ISL_6655298	2021-11-15	2021-11-23	North America / USA / California
EPI_ISL_6655272	2021-11-15	2021-11-23	North America / USA / California
EPI_ISL_6655270	2021-11-15	2021-11-23	North America / USA / California
EPI_ISL_6655269	2021-11-15	2021-11-23	North America / USA / California
EPI_ISL_6655268	2021-11-15	2021-11-23	North America / USA / Colorado
EPI_ISL_6655265	2021-11-15	2021-11-23	North America / USA / California
EPI_ISL_6655263	2021-11-15	2021-11-23	North America / USA / California
EPI_ISL_6655262	2021-11-15	2021-11-23	North America / USA / California
EPI_ISL_6655260	2021-11-15	2021-11-23	North America / USA / California
EPI_ISL_6655256	2021-11-15	2021-11-23	North America / USA / California
EPI_ISL_6655281	2021-11-15	2021-11-23	North America / USA / California
EPI_ISL_6654723	2021-11-15	2021-11-23	North America / USA / California
EPI_ISL_6655252	2021-11-15	2021-11-23	North America / USA / California
EPI_ISL_6655247	2021-11-15	2021-11-23	North America / USA / California
EPI_ISL_6655246	2021-11-15	2021-11-23	North America / USA / California
EPI_ISL_6655248	2021-11-15	2021-11-23	North America / USA / California
EPI_ISL_6655245	2021-11-15	2021-11-23	North America / USA / California
EPI_ISL_6655261	2021-11-15	2021-11-23	North America / USA / California
EPI_ISL_6655239	2021-11-15	2021-11-23	North America / USA / California
EPI_ISL_6655644	2021-11-15	2021-11-23	North America / USA / Colorado
EPI_ISL_6655643	2021-11-15	2021-11-23	North America / USA / California
EPI_ISL_6655642	2021-11-15	2021-11-23	North America / USA / Colorado
EPI_ISL_6655640	2021-11-15	2021-11-23	North America / USA / Ohio
EPI_ISL_6655614	2021-11-15	2021-11-23	North America / USA / California
EPI_ISL_6655618	2021-11-15	2021-11-23	North America / USA / Michigan
EPI_ISL_6655615	2021-11-15	2021-11-23	North America / USA / Colorado
EPI_ISL_6655616	2021-11-15	2021-11-23	North America / USA / Ohio
EPI_ISL_6655617	2021-11-15	2021-11-23	North America / USA / Michigan
EPI_ISL_6655619	2021-11-15	2021-11-23	North America / USA / Michigan
EPI_ISL_6655620	2021-11-15	2021-11-23	North America / USA / Colorado
EPI_ISL_6655622	2021-11-15	2021-11-23	North America / USA / California
EPI_ISL_6655623	2021-11-15	2021-11-23	North America / USA / Michigan
EPI_ISL_6655609	2021-11-15	2021-11-23	North America / USA / California
EPI_ISL_6655625	2021-11-15	2021-11-23	North America / USA / Michigan
EPI_ISL_6655626	2021-11-15	2021-11-23	North America / USA / California
EPI_ISL_6655627	2021-11-15	2021-11-23	North America / USA / California
EPI_ISL_6655628	2021-11-15	2021-11-23	North America / USA / California
EPI_ISL_6655641	2021-11-15	2021-11-23	North America / USA / California
EPI_ISL_6655631	2021-11-15	2021-11-23	North America / USA / Colorado
EPI_ISL_6655632	2021-11-15	2021-11-23	North America / USA / Colorado
EPI_ISL_6655633	2021-11-15	2021-11-23	North America / USA / Colorado
EPI_ISL_6655634	2021-11-15	2021-11-23	North America / USA / Colorado
EPI_ISL_6655637	2021-11-15	2021-11-23	North America / USA / Ohio
EPI_ISL_6655624	2021-11-15	2021-11-23	North America / USA / Michigan
EPI_ISL_6654717	2021-11-15	2021-11-23	North America / USA / California
EPI_ISL_6654699	2021-11-15	2021-11-23	North America / USA / Colorado
EPI_ISL_6654715	2021-11-15	2021-11-23	North America / USA / Ohio
EPI_ISL_6655510	2021-11-15	2021-11-23	North America / USA / California
EPI_ISL_6655542	2021-11-15	2021-11-23	North America / USA / California
EPI_ISL_6655485	2021-11-15	2021-11-23	North America / USA / California
EPI_ISL_6655604	2021-11-15	2021-11-23	North America / USA / Colorado
EPI_ISL_6655630	2021-11-15	2021-11-23	North America / USA / Colorado
EPI_ISL_6647635	2021-11-15	2021-11-23	North America / USA / Kansas
EPI_ISL_6655504	2021-11-15	2021-11-23	North America / USA / California
EPI_ISL_6655499	2021-11-15	2021-11-23	North America / USA / California
EPI_ISL_6655481	2021-11-15	2021-11-23	North America / USA / California
EPI_ISL_6655437	2021-11-15	2021-11-23	North America / USA / California
EPI_ISL_6655424	2021-11-15	2021-11-23	North America / USA / California
EPI_ISL_6655391	2021-11-15	2021-11-23	North America / USA / California
EPI_ISL_6655369	2021-11-15	2021-11-23	North America / USA / California
EPI_ISL_6655353	2021-11-15	2021-11-23	North America / USA / California
EPI_ISL_6655338	2021-11-15	2021-11-23	North America / USA / California
EPI_ISL_6655319	2021-11-15	2021-11-23	North America / USA / California
EPI_ISL_6655312	2021-11-15	2021-11-23	North America / USA / California
EPI_ISL_6655264	2021-11-15	2021-11-23	North America / USA / California
EPI_ISL_6655257	2021-11-15	2021-11-23	North America / USA / California
EPI_ISL_6655523	2021-11-15	2021-11-23	North America / USA / California
EPI_ISL_6655241	2021-11-15	2021-11-23	North America / USA / California
EPI_ISL_6655525	2021-11-15	2021-11-23	North America / USA / California
EPI_ISL_6655280	2021-11-15	2021-11-23	North America / USA / California
EPI_ISL_6655443	2021-11-15	2021-11-23	North America / USA / Texas
EPI_ISL_6655458	2021-11-15	2021-11-23	North America / USA / California
EPI_ISL_6655462	2021-11-15	2021-11-23	North America / USA / California
EPI_ISL_6655467	2021-11-15	2021-11-23	North America / USA / California
EPI_ISL_6655479	2021-11-15	2021-11-23	North America / USA / California
EPI_ISL_6655497	2021-11-15	2021-11-23	North America / USA / California
EPI_ISL_6655517	2021-11-15	2021-11-23	North America / USA / California
EPI_ISL_6655533	2021-11-15	2021-11-23	North America / USA / California
EPI_ISL_6655553	2021-11-15	2021-11-23	North America / USA / Michigan
EPI_ISL_6655621	2021-11-15	2021-11-23	North America / USA / Colorado
EPI_ISL_6655645	2021-11-15	2021-11-23	North America / USA / Colorado
EPI_ISL_6655639	2021-11-15	2021-11-23	North America / USA / Colorado
EPI_ISL_6654506	2021-11-14	2021-11-23	North America / USA / California
EPI_ISL_6654572	2021-11-14	2021-11-23	North America / USA / California
EPI_ISL_6655328	2021-11-15	2021-11-23	North America / USA / California
EPI_ISL_6655349	2021-11-15	2021-11-23	North America / USA / California
EPI_ISL_6655336	2021-11-15	2021-11-23	North America / USA / California
EPI_ISL_6655410	2021-11-15	2021-11-23	North America / USA / California
EPI_ISL_6655415	2021-11-15	2021-11-23	North America / USA / California
EPI_ISL_6655520	2021-11-15	2021-11-23	North America / USA / California
EPI_ISL_6655240	2021-11-15	2021-11-23	North America / USA / California
EPI_ISL_6655233	2021-11-15	2021-11-23	North America / USA / California
EPI_ISL_6654570	2021-11-14	2021-11-23	North America / USA / California
EPI_ISL_6654547	2021-11-14	2021-11-23	North America / USA / California
EPI_ISL_6654546	2021-11-14	2021-11-23	North America / USA / California
EPI_ISL_6654544	2021-11-14	2021-11-23	North America / USA / California
EPI_ISL_6654538	2021-11-14	2021-11-23	North America / USA / California
EPI_ISL_6654536	2021-11-14	2021-11-23	North America / USA / California
EPI_ISL_6654527	2021-11-14	2021-11-23	North America / USA / New Hampshire
EPI_ISL_6654525	2021-11-14	2021-11-23	North America / USA / California
EPI_ISL_6654524	2021-11-14	2021-11-23	North America / USA / California
EPI_ISL_6654516	2021-11-14	2021-11-23	North America / USA / California
EPI_ISL_6654512	2021-11-14	2021-11-23	North America / USA / Wisconsin
EPI_ISL_6654509	2021-11-14	2021-11-23	North America / USA / California
EPI_ISL_6654505	2021-11-14	2021-11-23	North America / USA / California
EPI_ISL_6654499	2021-11-14	2021-11-23	North America / USA / California
EPI_ISL_6654498	2021-11-14	2021-11-23	North America / USA / California
EPI_ISL_6654493	2021-11-14	2021-11-23	North America / USA / California
EPI_ISL_6654490	2021-11-14	2021-11-23	North America / USA / Ohio
EPI_ISL_6654483	2021-11-14	2021-11-23	North America / USA / Ohio
EPI_ISL_6655284	2021-11-15	2021-11-23	North America / USA / California
EPI_ISL_6652333	2021-11-14	2021-11-23	North America / USA / New Jersey
EPI_ISL_6654548	2021-11-14	2021-11-23	North America / USA / California
EPI_ISL_6654555	2021-11-14	2021-11-23	North America / USA / California
EPI_ISL_6654556	2021-11-14	2021-11-23	North America / USA / California
EPI_ISL_6654558	2021-11-14	2021-11-23	North America / USA / California
EPI_ISL_6654567	2021-11-14	2021-11-23	North America / USA / California
EPI_ISL_6603755	2021-11-15	2021-11-23	North America / USA / Kansas
EPI_ISL_6654610	2021-11-15	2021-11-23	North America / USA / California
EPI_ISL_6654631	2021-11-15	2021-11-23	North America / USA / California
EPI_ISL_6654651	2021-11-15	2021-11-23	North America / USA / Colorado
EPI_ISL_6654658	2021-11-15	2021-11-23	North America / USA / Ohio
EPI_ISL_6654889	2021-11-15	2021-11-23	North America / USA / California
EPI_ISL_6654935	2021-11-15	2021-11-23	North America / USA / California
EPI_ISL_6654958	2021-11-15	2021-11-23	North America / USA / California
EPI_ISL_6655442	2021-11-15	2021-11-23	North America / USA / Texas
EPI_ISL_6655091	2021-11-15	2021-11-23	North America / USA / California
EPI_ISL_6655295	2021-11-15	2021-11-23	North America / USA / California
EPI_ISL_6655299	2021-11-15	2021-11-23	North America / USA / California
EPI_ISL_6655507	2021-11-15	2021-11-23	North America / USA / California
EPI_ISL_6655526	2021-11-15	2021-11-23	North America / USA / California
EPI_ISL_6655537	2021-11-15	2021-11-23	North America / USA / California
EPI_ISL_6655592	2021-11-15	2021-11-23	North America / USA / Colorado
EPI_ISL_6654564	2021-11-14	2021-11-23	North America / USA / California
EPI_ISL_6654563	2021-11-14	2021-11-23	North America / USA / California
EPI_ISL_6654562	2021-11-14	2021-11-23	North America / USA / California
EPI_ISL_6655290	2021-11-15	2021-11-23	North America / USA / California
EPI_ISL_6655439	2021-11-15	2021-11-23	North America / USA / Texas
EPI_ISL_6655436	2021-11-15	2021-11-23	North America / USA / California
EPI_ISL_6655429	2021-11-15	2021-11-23	North America / USA / California
EPI_ISL_6654677	2021-11-15	2021-11-23	North America / USA / Ohio
EPI_ISL_6654675	2021-11-15	2021-11-23	North America / USA / California
EPI_ISL_6654688	2021-11-15	2021-11-23	North America / USA / Colorado
EPI_ISL_6654674	2021-11-15	2021-11-23	North America / USA / Colorado
EPI_ISL_6654671	2021-11-15	2021-11-23	North America / USA / Colorado
EPI_ISL_6654666	2021-11-15	2021-11-23	North America / USA / California
EPI_ISL_6654676	2021-11-15	2021-11-23	North America / USA / Colorado
EPI_ISL_6654664	2021-11-15	2021-11-23	North America / USA / Colorado
EPI_ISL_6654659	2021-11-15	2021-11-23	North America / USA / Ohio
EPI_ISL_6654656	2021-11-15	2021-11-23	North America / USA / Colorado
EPI_ISL_6654649	2021-11-15	2021-11-23	North America / USA / Colorado
EPI_ISL_6654645	2021-11-15	2021-11-23	North America / USA / Nevada
EPI_ISL_6654644	2021-11-15	2021-11-23	North America / USA / Nevada
EPI_ISL_6654660	2021-11-15	2021-11-23	North America / USA / Virginia
EPI_ISL_6654638	2021-11-15	2021-11-23	North America / USA / Nevada
EPI_ISL_6654636	2021-11-15	2021-11-23	North America / USA / California
EPI_ISL_6654635	2021-11-15	2021-11-23	North America / USA / California
EPI_ISL_6654633	2021-11-15	2021-11-23	North America / USA / California
EPI_ISL_6654632	2021-11-15	2021-11-23	North America / USA / California
EPI_ISL_6654678	2021-11-15	2021-11-23	North America / USA / Wisconsin
EPI_ISL_6654679	2021-11-15	2021-11-23	North America / USA / California
EPI_ISL_6654680	2021-11-15	2021-11-23	North America / USA / Georgia
EPI_ISL_6654687	2021-11-15	2021-11-23	North America / USA / California
EPI_ISL_6654714	2021-11-15	2021-11-23	North America / USA / Ohio
EPI_ISL_6654712	2021-11-15	2021-11-23	North America / USA / Texas
EPI_ISL_6654711	2021-11-15	2021-11-23	North America / USA / California
EPI_ISL_6654710	2021-11-15	2021-11-23	North America / USA / California
EPI_ISL_6654708	2021-11-15	2021-11-23	North America / USA / Ohio
EPI_ISL_6654706	2021-11-15	2021-11-23	North America / USA / Ohio
EPI_ISL_6654701	2021-11-15	2021-11-23	North America / USA / Michigan
EPI_ISL_6655565	2021-11-15	2021-11-23	North America / USA / Colorado
EPI_ISL_6654698	2021-11-15	2021-11-23	North America / USA / Colorado
EPI_ISL_6654623	2021-11-15	2021-11-23	North America / USA / California
EPI_ISL_6654697	2021-11-15	2021-11-23	North America / USA / Ohio
EPI_ISL_6654693	2021-11-15	2021-11-23	North America / USA / Colorado
EPI_ISL_6654690	2021-11-15	2021-11-23	North America / USA / Georgia
EPI_ISL_6654692	2021-11-15	2021-11-23	North America / USA / Colorado
EPI_ISL_6654689	2021-11-15	2021-11-23	North America / USA / Wisconsin
EPI_ISL_6654686	2021-11-15	2021-11-23	North America / USA / California
EPI_ISL_6654685	2021-11-15	2021-11-23	North America / USA / Ohio
EPI_ISL_6654691	2021-11-15	2021-11-23	North America / USA / Texas
EPI_ISL_6654684	2021-11-15	2021-11-23	North America / USA / Colorado
EPI_ISL_6654683	2021-11-15	2021-11-23	North America / USA / California
EPI_ISL_6654696	2021-11-15	2021-11-23	North America / USA / Colorado
EPI_ISL_6654716	2021-11-15	2021-11-23	North America / USA / California
EPI_ISL_6654622	2021-11-15	2021-11-23	North America / USA / California
EPI_ISL_6654621	2021-11-15	2021-11-23	North America / USA / California
EPI_ISL_6654582	2021-11-15	2021-11-23	North America / USA / Ohio
EPI_ISL_6654581	2021-11-15	2021-11-23	North America / USA / Illinois
EPI_ISL_6654580	2021-11-15	2021-11-23	North America / USA / Ohio
EPI_ISL_6654576	2021-11-15	2021-11-23	North America / USA / Michigan
EPI_ISL_6654583	2021-11-15	2021-11-23	North America / USA / California
EPI_ISL_6654579	2021-11-15	2021-11-23	North America / USA / Ohio
EPI_ISL_6654573	2021-11-15	2021-11-23	North America / USA / Colorado
EPI_ISL_6655356	2021-11-15	2021-11-23	North America / USA / California
EPI_ISL_6655300	2021-11-15	2021-11-23	North America / USA / California
EPI_ISL_6655528	2021-11-15	2021-11-23	North America / USA / California
EPI_ISL_6654641	2021-11-15	2021-11-23	North America / USA / California
EPI_ISL_6655404	2021-11-15	2021-11-23	North America / USA / California
EPI_ISL_6603760	2021-11-15	2021-11-23	North America / USA / Kansas
EPI_ISL_6655402	2021-11-15	2021-11-23	North America / USA / California
EPI_ISL_6655364	2021-11-15	2021-11-23	North America / USA / California
EPI_ISL_6655531	2021-11-15	2021-11-23	North America / USA / California
EPI_ISL_6655423	2021-11-15	2021-11-23	North America / USA / California
EPI_ISL_6655428	2021-11-15	2021-11-23	North America / USA / California
EPI_ISL_6655431	2021-11-15	2021-11-23	North America / USA / California
EPI_ISL_6654584	2021-11-15	2021-11-23	North America / USA / Colorado
EPI_ISL_6654585	2021-11-15	2021-11-23	North America / USA / Colorado
EPI_ISL_6654586	2021-11-15	2021-11-23	North America / USA / New Mexico
EPI_ISL_6654594	2021-11-15	2021-11-23	North America / USA / Wisconsin
EPI_ISL_6654617	2021-11-15	2021-11-23	North America / USA / California
EPI_ISL_6654615	2021-11-15	2021-11-23	North America / USA / California
EPI_ISL_6654629	2021-11-15	2021-11-23	North America / USA / Colorado
EPI_ISL_6654611	2021-11-15	2021-11-23	North America / USA / California
EPI_ISL_6654609	2021-11-15	2021-11-23	North America / USA / California
EPI_ISL_6654608	2021-11-15	2021-11-23	North America / USA / California
EPI_ISL_6654607	2021-11-15	2021-11-23	North America / USA / California
EPI_ISL_6654605	2021-11-15	2021-11-23	North America / USA / California
EPI_ISL_6654604	2021-11-15	2021-11-23	North America / USA / California
EPI_ISL_6654625	2021-11-15	2021-11-23	North America / USA / California
EPI_ISL_6654603	2021-11-15	2021-11-23	North America / USA / California
EPI_ISL_6654600	2021-11-15	2021-11-23	North America / USA / Colorado
EPI_ISL_6654606	2021-11-15	2021-11-23	North America / USA / California
EPI_ISL_6654599	2021-11-15	2021-11-23	North America / USA / Wisconsin
EPI_ISL_6654598	2021-11-15	2021-11-23	North America / USA / California
EPI_ISL_6654597	2021-11-15	2021-11-23	North America / USA / Colorado
EPI_ISL_6654595	2021-11-15	2021-11-23	North America / USA / Wisconsin
EPI_ISL_6654592	2021-11-15	2021-11-23	North America / USA / Wisconsin
EPI_ISL_6654591	2021-11-15	2021-11-23	North America / USA / Wisconsin
EPI_ISL_6654587	2021-11-15	2021-11-23	North America / USA / Wisconsin
EPI_ISL_6654601	2021-11-15	2021-11-23	North America / USA / Nevada
EPI_ISL_6655550	2021-11-15	2021-11-23	North America / USA / California
EPI_ISL_6655243	2021-11-15	2021-11-23	North America / USA / California
EPI_ISL_6655544	2021-11-15	2021-11-23	North America / USA / California
EPI_ISL_6654521	2021-11-14	2021-11-23	North America / USA / California
EPI_ISL_6654522	2021-11-14	2021-11-23	North America / USA / California
EPI_ISL_6654526	2021-11-14	2021-11-23	North America / USA / California
EPI_ISL_6654539	2021-11-14	2021-11-23	North America / USA / California
EPI_ISL_6654528	2021-11-14	2021-11-23	North America / USA / California
EPI_ISL_6654529	2021-11-14	2021-11-23	North America / USA / California
EPI_ISL_6654532	2021-11-14	2021-11-23	North America / USA / California
EPI_ISL_6654533	2021-11-14	2021-11-23	North America / USA / California
EPI_ISL_6654534	2021-11-14	2021-11-23	North America / USA / California
EPI_ISL_6654519	2021-11-14	2021-11-23	North America / USA / California
EPI_ISL_6654535	2021-11-14	2021-11-23	North America / USA / California
EPI_ISL_6654540	2021-11-14	2021-11-23	North America / USA / California
EPI_ISL_6654542	2021-11-14	2021-11-23	North America / USA / California
EPI_ISL_6654543	2021-11-14	2021-11-23	North America / USA / California
EPI_ISL_6654545	2021-11-14	2021-11-23	North America / USA / California
EPI_ISL_6654549	2021-11-14	2021-11-23	North America / USA / California
EPI_ISL_6654550	2021-11-14	2021-11-23	North America / USA / Texas
EPI_ISL_6654552	2021-11-14	2021-11-23	North America / USA / Texas
EPI_ISL_6654553	2021-11-14	2021-11-23	North America / USA / California
EPI_ISL_6654554	2021-11-14	2021-11-23	North America / USA / California
EPI_ISL_6654537	2021-11-14	2021-11-23	North America / USA / Oregon
EPI_ISL_6654559	2021-11-14	2021-11-23	North America / USA / California
EPI_ISL_6654520	2021-11-14	2021-11-23	North America / USA / California
EPI_ISL_6654517	2021-11-14	2021-11-23	North America / USA / California
EPI_ISL_6654486	2021-11-14	2021-11-23	North America / USA / California
EPI_ISL_6654487	2021-11-14	2021-11-23	North America / USA / California
EPI_ISL_6654523	2021-11-14	2021-11-23	North America / USA / California
EPI_ISL_6654488	2021-11-14	2021-11-23	North America / USA / California
EPI_ISL_6655549	2021-11-15	2021-11-23	North America / USA / California
EPI_ISL_6654491	2021-11-14	2021-11-23	North America / USA / California
EPI_ISL_6654492	2021-11-14	2021-11-23	North America / USA / California
EPI_ISL_6654494	2021-11-14	2021-11-23	North America / USA / California
EPI_ISL_6654496	2021-11-14	2021-11-23	North America / USA / California
EPI_ISL_6654518	2021-11-14	2021-11-23	North America / USA / California
EPI_ISL_6654497	2021-11-14	2021-11-23	North America / USA / California
EPI_ISL_6654501	2021-11-14	2021-11-23	North America / USA / California
EPI_ISL_6654511	2021-11-14	2021-11-23	North America / USA / Wisconsin
EPI_ISL_6654502	2021-11-14	2021-11-23	North America / USA / California
EPI_ISL_6654504	2021-11-14	2021-11-23	North America / USA / California
EPI_ISL_6654507	2021-11-14	2021-11-23	North America / USA / California
EPI_ISL_6654508	2021-11-14	2021-11-23	North America / USA / Wisconsin
EPI_ISL_6654510	2021-11-14	2021-11-23	North America / USA / Wisconsin
EPI_ISL_6654513	2021-11-14	2021-11-23	North America / USA / Wisconsin
EPI_ISL_6654515	2021-11-14	2021-11-23	North America / USA / Wisconsin
EPI_ISL_6654500	2021-11-14	2021-11-23	North America / USA / California
EPI_ISL_6654485	2021-11-14	2021-11-23	North America / USA / California
EPI_ISL_6654560	2021-11-14	2021-11-23	North America / USA / California
EPI_ISL_6654568	2021-11-14	2021-11-23	North America / USA / California
EPI_ISL_6655457	2021-11-15	2021-11-23	North America / USA / California
EPI_ISL_6655456	2021-11-15	2021-11-23	North America / USA / California
EPI_ISL_6655477	2021-11-15	2021-11-23	North America / USA / California
EPI_ISL_6655478	2021-11-15	2021-11-23	North America / USA / California
EPI_ISL_6655460	2021-11-15	2021-11-23	North America / USA / California
EPI_ISL_6655461	2021-11-15	2021-11-23	North America / USA / California
EPI_ISL_6655463	2021-11-15	2021-11-23	North America / USA / California
EPI_ISL_6655464	2021-11-15	2021-11-23	North America / USA / California
EPI_ISL_6655466	2021-11-15	2021-11-23	North America / USA / California
EPI_ISL_6655453	2021-11-15	2021-11-23	North America / USA / California
EPI_ISL_6655469	2021-11-15	2021-11-23	North America / USA / California
EPI_ISL_6655476	2021-11-15	2021-11-23	North America / USA / California
EPI_ISL_6655472	2021-11-15	2021-11-23	North America / USA / California
EPI_ISL_6655480	2021-11-15	2021-11-23	North America / USA / California
EPI_ISL_6655527	2021-11-15	2021-11-23	North America / USA / California
EPI_ISL_6655482	2021-11-15	2021-11-23	North America / USA / California
EPI_ISL_6655498	2021-11-15	2021-11-23	North America / USA / California
EPI_ISL_6655483	2021-11-15	2021-11-23	North America / USA / California
EPI_ISL_6655487	2021-11-15	2021-11-23	North America / USA / California
EPI_ISL_6655495	2021-11-15	2021-11-23	North America / USA / California
EPI_ISL_6655471	2021-11-15	2021-11-23	North America / USA / California
EPI_ISL_6654565	2021-11-14	2021-11-23	North America / USA / California
EPI_ISL_6655449	2021-11-15	2021-11-23	North America / USA / California
EPI_ISL_6655459	2021-11-15	2021-11-23	North America / USA / California
EPI_ISL_6654569	2021-11-14	2021-11-23	North America / USA / California
EPI_ISL_6654571	2021-11-14	2021-11-23	North America / USA / California
EPI_ISL_6655412	2021-11-15	2021-11-23	North America / USA / California
EPI_ISL_6655413	2021-11-15	2021-11-23	North America / USA / California
EPI_ISL_6655418	2021-11-15	2021-11-23	North America / USA / California
EPI_ISL_6655430	2021-11-15	2021-11-23	North America / USA / California
EPI_ISL_6655444	2021-11-15	2021-11-23	North America / USA / Texas
EPI_ISL_6655419	2021-11-15	2021-11-23	North America / USA / California
EPI_ISL_6655435	2021-11-15	2021-11-23	North America / USA / California
EPI_ISL_6655448	2021-11-15	2021-11-23	North America / USA / California
EPI_ISL_6655420	2021-11-15	2021-11-23	North America / USA / California
EPI_ISL_6655421	2021-11-15	2021-11-23	North America / USA / California
EPI_ISL_6655422	2021-11-15	2021-11-23	North America / USA / California
EPI_ISL_6655427	2021-11-15	2021-11-23	North America / USA / California
EPI_ISL_6655433	2021-11-15	2021-11-23	North America / USA / California
EPI_ISL_6655440	2021-11-15	2021-11-23	North America / USA / Texas
EPI_ISL_6655441	2021-11-15	2021-11-23	North America / USA / Texas
EPI_ISL_6655450	2021-11-15	2021-11-23	North America / USA / Texas
EPI_ISL_6655455	2021-11-15	2021-11-23	North America / USA / California
EPI_ISL_6655473	2021-11-15	2021-11-23	North America / USA / California
EPI_ISL_6655438	2021-11-15	2021-11-23	North America / USA / California
EPI_ISL_6654484	2021-11-14	2021-11-23	North America / USA / California
EPI_ISL_6654482	2021-11-14	2021-11-23	North America / USA / California
EPI_ISL_6654481	2021-11-14	2021-11-23	North America / USA / California
EPI_ISL_6655324	2021-11-15	2021-11-23	North America / USA / California
EPI_ISL_6655360	2021-11-15	2021-11-23	North America / USA / California
EPI_ISL_6655325	2021-11-15	2021-11-23	North America / USA / California
EPI_ISL_6655326	2021-11-15	2021-11-23	North America / USA / California
EPI_ISL_6655331	2021-11-15	2021-11-23	North America / USA / California
EPI_ISL_6655333	2021-11-15	2021-11-23	North America / USA / California
EPI_ISL_6655337	2021-11-15	2021-11-23	North America / USA / California
EPI_ISL_6655339	2021-11-15	2021-11-23	North America / USA / California
EPI_ISL_6655340	2021-11-15	2021-11-23	North America / USA / California
EPI_ISL_6655322	2021-11-15	2021-11-23	North America / USA / California
EPI_ISL_6655341	2021-11-15	2021-11-23	North America / USA / California
EPI_ISL_6655343	2021-11-15	2021-11-23	North America / USA / California
EPI_ISL_6655378	2021-11-15	2021-11-23	North America / USA / California
EPI_ISL_6655344	2021-11-15	2021-11-23	North America / USA / California
EPI_ISL_6655345	2021-11-15	2021-11-23	North America / USA / California
EPI_ISL_6655361	2021-11-15	2021-11-23	North America / USA / California
EPI_ISL_6655348	2021-11-15	2021-11-23	North America / USA / California
EPI_ISL_6655363	2021-11-15	2021-11-23	North America / USA / California
EPI_ISL_6655350	2021-11-15	2021-11-23	North America / USA / California
EPI_ISL_6655351	2021-11-15	2021-11-23	North America / USA / California
EPI_ISL_6655342	2021-11-15	2021-11-23	North America / USA / California
EPI_ISL_6655365	2021-11-15	2021-11-23	North America / USA / California
EPI_ISL_6655332	2021-11-15	2021-11-23	North America / USA / California
EPI_ISL_6655320	2021-11-15	2021-11-23	North America / USA / California
EPI_ISL_6654566	2021-11-14	2021-11-23	North America / USA / California
EPI_ISL_6654541	2021-11-14	2021-11-23	North America / USA / California
EPI_ISL_6654557	2021-11-14	2021-11-23	North America / USA / California
EPI_ISL_6655286	2021-11-15	2021-11-23	North America / USA / California
EPI_ISL_6655287	2021-11-15	2021-11-23	North America / USA / California
EPI_ISL_6655291	2021-11-15	2021-11-23	North America / USA / California
EPI_ISL_6655292	2021-11-15	2021-11-23	North America / USA / California
EPI_ISL_6655293	2021-11-15	2021-11-23	North America / USA / California
EPI_ISL_6655294	2021-11-15	2021-11-23	North America / USA / California
EPI_ISL_6655321	2021-11-15	2021-11-23	North America / USA / California
EPI_ISL_6655296	2021-11-15	2021-11-23	North America / USA / California
EPI_ISL_6654561	2021-11-14	2021-11-23	North America / USA / California
EPI_ISL_6655304	2021-11-15	2021-11-23	North America / USA / California
EPI_ISL_6655308	2021-11-15	2021-11-23	North America / USA / California
EPI_ISL_6655311	2021-11-15	2021-11-23	North America / USA / California
EPI_ISL_6655313	2021-11-15	2021-11-23	North America / USA / California
EPI_ISL_6655314	2021-11-15	2021-11-23	North America / USA / California
EPI_ISL_6655315	2021-11-15	2021-11-23	North America / USA / California
EPI_ISL_6655316	2021-11-15	2021-11-23	North America / USA / California
EPI_ISL_6655317	2021-11-15	2021-11-23	North America / USA / California
EPI_ISL_6655301	2021-11-15	2021-11-23	North America / USA / California
EPI_ISL_6655352	2021-11-15	2021-11-23	North America / USA / California
EPI_ISL_6655357	2021-11-15	2021-11-23	North America / USA / California
EPI_ISL_6655359	2021-11-15	2021-11-23	North America / USA / California
EPI_ISL_6655397	2021-11-15	2021-11-23	North America / USA / California
EPI_ISL_6655398	2021-11-15	2021-11-23	North America / USA / California
EPI_ISL_6655414	2021-11-15	2021-11-23	North America / USA / California
EPI_ISL_6655400	2021-11-15	2021-11-23	North America / USA / California
EPI_ISL_6655401	2021-11-15	2021-11-23	North America / USA / California
EPI_ISL_6655405	2021-11-15	2021-11-23	North America / USA / California
EPI_ISL_6655406	2021-11-15	2021-11-23	North America / USA / California
EPI_ISL_6655407	2021-11-15	2021-11-23	North America / USA / California
EPI_ISL_6655408	2021-11-15	2021-11-23	North America / USA / California
EPI_ISL_6655396	2021-11-15	2021-11-23	North America / USA / California
EPI_ISL_6655411	2021-11-15	2021-11-23	North America / USA / California
EPI_ISL_6654079	2021-11-14	2021-11-23	North America / USA / New Jersey
EPI_ISL_6654077	2021-11-14	2021-11-23	North America / USA / New Jersey
EPI_ISL_6654476	2021-11-14	2021-11-23	North America / USA / California
EPI_ISL_6654475	2021-11-14	2021-11-23	North America / USA / California
EPI_ISL_6654477	2021-11-14	2021-11-23	North America / USA / California
EPI_ISL_6654503	2021-11-14	2021-11-23	North America / USA / California
EPI_ISL_6654478	2021-11-14	2021-11-23	North America / USA / California
EPI_ISL_6654479	2021-11-14	2021-11-23	North America / USA / California
EPI_ISL_6654480	2021-11-14	2021-11-23	North America / USA / California
EPI_ISL_6652334	2021-11-14	2021-11-23	North America / USA / New Jersey
EPI_ISL_6655395	2021-11-15	2021-11-23	North America / USA / California
EPI_ISL_6655393	2021-11-15	2021-11-23	North America / USA / California
EPI_ISL_6655403	2021-11-15	2021-11-23	North America / USA / California
EPI_ISL_6655366	2021-11-15	2021-11-23	North America / USA / California
EPI_ISL_6655367	2021-11-15	2021-11-23	North America / USA / California
EPI_ISL_6655368	2021-11-15	2021-11-23	North America / USA / California
EPI_ISL_6655370	2021-11-15	2021-11-23	North America / USA / California
EPI_ISL_6655373	2021-11-15	2021-11-23	North America / USA / California
EPI_ISL_6655372	2021-11-15	2021-11-23	North America / USA / California
EPI_ISL_6655374	2021-11-15	2021-11-23	North America / USA / California
EPI_ISL_6655375	2021-11-15	2021-11-23	North America / USA / California
EPI_ISL_6655376	2021-11-15	2021-11-23	North America / USA / California
EPI_ISL_6655377	2021-11-15	2021-11-23	North America / USA / California
EPI_ISL_6655380	2021-11-15	2021-11-23	North America / USA / California
EPI_ISL_6655381	2021-11-15	2021-11-23	North America / USA / California
EPI_ISL_6655382	2021-11-15	2021-11-23	North America / USA / California
EPI_ISL_6655383	2021-11-15	2021-11-23	North America / USA / California
EPI_ISL_6655399	2021-11-15	2021-11-23	North America / USA / California
EPI_ISL_6655386	2021-11-15	2021-11-23	North America / USA / California
EPI_ISL_6655387	2021-11-15	2021-11-23	North America / USA / California
EPI_ISL_6655394	2021-11-15	2021-11-23	North America / USA / California
EPI_ISL_6655388	2021-11-15	2021-11-23	North America / USA / California
EPI_ISL_6655389	2021-11-15	2021-11-23	North America / USA / California
EPI_ISL_6655392	2021-11-15	2021-11-23	North America / USA / California
EPI_ISL_6655508	2021-11-15	2021-11-23	North America / USA / California
EPI_ISL_6655496	2021-11-15	2021-11-23	North America / USA / California
EPI_ISL_6654489	2021-11-14	2021-11-23	North America / USA / California
EPI_ISL_6654630	2021-11-15	2021-11-23	North America / USA / Nevada
EPI_ISL_6655519	2021-11-15	2021-11-23	North America / USA / California
EPI_ISL_6654574	2021-11-15	2021-11-23	North America / USA / Michigan
EPI_ISL_6654577	2021-11-15	2021-11-23	North America / USA / Michigan
EPI_ISL_6654578	2021-11-15	2021-11-23	North America / USA / Wisconsin
EPI_ISL_6654588	2021-11-15	2021-11-23	North America / USA / Wisconsin
EPI_ISL_6654589	2021-11-15	2021-11-23	North America / USA / Wisconsin
EPI_ISL_6654590	2021-11-15	2021-11-23	North America / USA / Wisconsin
EPI_ISL_6654785	2021-11-15	2021-11-23	North America / USA / California
EPI_ISL_6654783	2021-11-15	2021-11-23	North America / USA / California
EPI_ISL_6654781	2021-11-15	2021-11-23	North America / USA / California
EPI_ISL_6654779	2021-11-15	2021-11-23	North America / USA / California
EPI_ISL_6654777	2021-11-15	2021-11-23	North America / USA / Colorado
EPI_ISL_6654776	2021-11-15	2021-11-23	North America / USA / California
EPI_ISL_6654774	2021-11-15	2021-11-23	North America / USA / California
EPI_ISL_6654773	2021-11-15	2021-11-23	North America / USA / California
EPI_ISL_6654593	2021-11-15	2021-11-23	North America / USA / Colorado
EPI_ISL_6654596	2021-11-15	2021-11-23	North America / USA / Wisconsin
EPI_ISL_6654772	2021-11-15	2021-11-23	North America / USA / California
EPI_ISL_6654602	2021-11-15	2021-11-23	North America / USA / Nevada
EPI_ISL_6654786	2021-11-15	2021-11-23	North America / USA / California
EPI_ISL_6655529	2021-11-15	2021-11-23	North America / USA / California
EPI_ISL_6655545	2021-11-15	2021-11-23	North America / USA / California
EPI_ISL_6655530	2021-11-15	2021-11-23	North America / USA / California
EPI_ISL_6654937	2021-11-15	2021-11-23	North America / USA / California
EPI_ISL_6654924	2021-11-15	2021-11-23	North America / USA / California
EPI_ISL_6655501	2021-11-15	2021-11-23	North America / USA / California
EPI_ISL_6654908	2021-11-15	2021-11-23	North America / USA / California
EPI_ISL_6654902	2021-11-15	2021-11-23	North America / USA / California
EPI_ISL_6654895	2021-11-15	2021-11-23	North America / USA / California
EPI_ISL_6654884	2021-11-15	2021-11-23	North America / USA / California
EPI_ISL_6654871	2021-11-15	2021-11-23	North America / USA / California
EPI_ISL_6654868	2021-11-15	2021-11-23	North America / USA / California
EPI_ISL_6654771	2021-11-15	2021-11-23	North America / USA / California
EPI_ISL_6654863	2021-11-15	2021-11-23	North America / USA / California
EPI_ISL_6654842	2021-11-15	2021-11-23	North America / USA / California
EPI_ISL_6654839	2021-11-15	2021-11-23	North America / USA / California
EPI_ISL_6654819	2021-11-15	2021-11-23	North America / USA / California
EPI_ISL_6654797	2021-11-15	2021-11-23	North America / USA / California
EPI_ISL_6654796	2021-11-15	2021-11-23	North America / USA / California
EPI_ISL_6654795	2021-11-15	2021-11-23	North America / USA / California
EPI_ISL_6654788	2021-11-15	2021-11-23	North America / USA / California
EPI_ISL_6654790	2021-11-15	2021-11-23	North America / USA / California
EPI_ISL_6654787	2021-11-15	2021-11-23	North America / USA / California
EPI_ISL_6655536	2021-11-15	2021-11-23	North America / USA / California
EPI_ISL_6654769	2021-11-15	2021-11-23	North America / USA / Nevada
EPI_ISL_6654766	2021-11-15	2021-11-23	North America / USA / California
EPI_ISL_6654762	2021-11-15	2021-11-23	North America / USA / California
EPI_ISL_6654620	2021-11-15	2021-11-23	North America / USA / California
EPI_ISL_6654624	2021-11-15	2021-11-23	North America / USA / California
EPI_ISL_6654626	2021-11-15	2021-11-23	North America / USA / California
EPI_ISL_6654694	2021-11-15	2021-11-23	North America / USA / Colorado
EPI_ISL_6654682	2021-11-15	2021-11-23	North America / USA / California
EPI_ISL_6654673	2021-11-15	2021-11-23	North America / USA / California
EPI_ISL_6654672	2021-11-15	2021-11-23	North America / USA / Colorado
EPI_ISL_6654662	2021-11-15	2021-11-23	North America / USA / Texas
EPI_ISL_6654627	2021-11-15	2021-11-23	North America / USA / Nevada
EPI_ISL_6654695	2021-11-15	2021-11-23	North America / USA / Colorado
EPI_ISL_6654661	2021-11-15	2021-11-23	North America / USA / Wisconsin
EPI_ISL_6654653	2021-11-15	2021-11-23	North America / USA / Colorado
EPI_ISL_6654652	2021-11-15	2021-11-23	North America / USA / Colorado
EPI_ISL_6654648	2021-11-15	2021-11-23	North America / USA / Wisconsin
EPI_ISL_6654647	2021-11-15	2021-11-23	North America / USA / Nevada
EPI_ISL_6654643	2021-11-15	2021-11-23	North America / USA / Nevada
EPI_ISL_6654642	2021-11-15	2021-11-23	North America / USA / Nevada
EPI_ISL_6654640	2021-11-15	2021-11-23	North America / USA / Nevada
EPI_ISL_6654639	2021-11-15	2021-11-23	North America / USA / Nevada
EPI_ISL_6654634	2021-11-15	2021-11-23	North America / USA / California
EPI_ISL_6654654	2021-11-15	2021-11-23	North America / USA / Colorado
EPI_ISL_6655534	2021-11-15	2021-11-23	North America / USA / California
EPI_ISL_6654619	2021-11-15	2021-11-23	North America / USA / California
EPI_ISL_6654613	2021-11-15	2021-11-23	North America / USA / California
EPI_ISL_6654761	2021-11-15	2021-11-23	North America / USA / California
EPI_ISL_6654759	2021-11-15	2021-11-23	North America / USA / California
EPI_ISL_6654752	2021-11-15	2021-11-23	North America / USA / California
EPI_ISL_6654744	2021-11-15	2021-11-23	North America / USA / California
EPI_ISL_6654742	2021-11-15	2021-11-23	North America / USA / Nevada
EPI_ISL_6654741	2021-11-15	2021-11-23	North America / USA / California
EPI_ISL_6654740	2021-11-15	2021-11-23	North America / USA / California
EPI_ISL_6654739	2021-11-15	2021-11-23	North America / USA / California
EPI_ISL_6654729	2021-11-15	2021-11-23	North America / USA / California
EPI_ISL_6654618	2021-11-15	2021-11-23	North America / USA / California
EPI_ISL_6654728	2021-11-15	2021-11-23	North America / USA / California
EPI_ISL_6654724	2021-11-15	2021-11-23	North America / USA / California
EPI_ISL_6654720	2021-11-15	2021-11-23	North America / USA / California
EPI_ISL_6654719	2021-11-15	2021-11-23	North America / USA / California
EPI_ISL_6654713	2021-11-15	2021-11-23	North America / USA / Colorado
EPI_ISL_6654709	2021-11-15	2021-11-23	North America / USA / California
EPI_ISL_6654707	2021-11-15	2021-11-23	North America / USA / Colorado
EPI_ISL_6654705	2021-11-15	2021-11-23	North America / USA / Pennsylvania
EPI_ISL_6654704	2021-11-15	2021-11-23	North America / USA / California
EPI_ISL_6654700	2021-11-15	2021-11-23	North America / USA / Colorado
EPI_ISL_6654725	2021-11-15	2021-11-23	North America / USA / California
EPI_ISL_6655535	2021-11-15	2021-11-23	North America / USA / California
EPI_ISL_6654914	2021-11-15	2021-11-23	North America / USA / California
EPI_ISL_6655540	2021-11-15	2021-11-23	North America / USA / California
EPI_ISL_6655518	2021-11-15	2021-11-23	North America / USA / California
EPI_ISL_6655605	2021-11-15	2021-11-23	North America / USA / California
EPI_ISL_6655555	2021-11-15	2021-11-23	North America / USA / California
EPI_ISL_6655547	2021-11-15	2021-11-23	North America / USA / California
EPI_ISL_6655524	2021-11-15	2021-11-23	North America / USA / California
EPI_ISL_6655522	2021-11-15	2021-11-23	North America / USA / California
EPI_ISL_6655521	2021-11-15	2021-11-23	North America / USA / California
EPI_ISL_6655515	2021-11-15	2021-11-23	North America / USA / California
EPI_ISL_6655506	2021-11-15	2021-11-23	North America / USA / California
EPI_ISL_6655494	2021-11-15	2021-11-23	North America / USA / California
EPI_ISL_6655488	2021-11-15	2021-11-23	North America / USA / California
EPI_ISL_6655486	2021-11-15	2021-11-23	North America / USA / California
EPI_ISL_6655484	2021-11-15	2021-11-23	North America / USA / California
EPI_ISL_6655475	2021-11-15	2021-11-23	North America / USA / Colorado
EPI_ISL_6655470	2021-11-15	2021-11-23	North America / USA / California
EPI_ISL_6655465	2021-11-15	2021-11-23	North America / USA / California
EPI_ISL_6655454	2021-11-15	2021-11-23	North America / USA / California
EPI_ISL_6655434	2021-11-15	2021-11-23	North America / USA / California
EPI_ISL_6655417	2021-11-15	2021-11-23	North America / USA / California
EPI_ISL_6655416	2021-11-15	2021-11-23	North America / USA / California
EPI_ISL_6655409	2021-11-15	2021-11-23	North America / USA / California
EPI_ISL_6655516	2021-11-15	2021-11-23	North America / USA / California
EPI_ISL_6655546	2021-11-15	2021-11-23	North America / USA / California
EPI_ISL_6655538	2021-11-15	2021-11-23	North America / USA / Michigan
EPI_ISL_6655514	2021-11-15	2021-11-23	North America / USA / California
EPI_ISL_6655580	2021-11-15	2021-11-23	North America / USA / California
EPI_ISL_6655567	2021-11-15	2021-11-23	North America / USA / Colorado
EPI_ISL_6655279	2021-11-15	2021-11-23	North America / USA / California
EPI_ISL_6654721	2021-11-15	2021-11-23	North America / USA / California
EPI_ISL_6654665	2021-11-15	2021-11-23	North America / USA / Colorado
EPI_ISL_6654663	2021-11-15	2021-11-23	North America / USA / Colorado
EPI_ISL_6654655	2021-11-15	2021-11-23	North America / USA / Wisconsin
EPI_ISL_6654646	2021-11-15	2021-11-23	North America / USA / California
EPI_ISL_6654637	2021-11-15	2021-11-23	North America / USA / Nevada
EPI_ISL_6654616	2021-11-15	2021-11-23	North America / USA / California
EPI_ISL_6655335	2021-11-15	2021-11-23	North America / USA / California
EPI_ISL_6654703	2021-11-15	2021-11-23	North America / USA / Colorado
EPI_ISL_6655390	2021-11-15	2021-11-23	North America / USA / California
EPI_ISL_6655379	2021-11-15	2021-11-23	North America / USA / California
EPI_ISL_6655288	2021-11-15	2021-11-23	North America / USA / California
EPI_ISL_6655493	2021-11-15	2021-11-23	North America / USA / California
EPI_ISL_6655503	2021-11-15	2021-11-23	North America / USA / California
EPI_ISL_6655509	2021-11-15	2021-11-23	North America / USA / California
EPI_ISL_6655511	2021-11-15	2021-11-23	North America / USA / California
EPI_ISL_6655548	2021-11-15	2021-11-23	North America / USA / California
EPI_ISL_6655512	2021-11-15	2021-11-23	North America / USA / California
EPI_ISL_6655513	2021-11-15	2021-11-23	North America / USA / California
EPI_ISL_6655347	2021-11-15	2021-11-23	North America / USA / California
EPI_ISL_6654947	2021-11-15	2021-11-23	North America / USA / California
EPI_ISL_6654628	2021-11-15	2021-11-23	North America / USA / Nevada
EPI_ISL_6655330	2021-11-15	2021-11-23	North America / USA / California
EPI_ISL_6655179	2021-11-15	2021-11-23	North America / USA / California
EPI_ISL_6655163	2021-11-15	2021-11-23	North America / USA / California
EPI_ISL_6655156	2021-11-15	2021-11-23	North America / USA / California
EPI_ISL_6655147	2021-11-15	2021-11-23	North America / USA / California
EPI_ISL_6655072	2021-11-15	2021-11-23	North America / USA / California
EPI_ISL_6655067	2021-11-15	2021-11-23	North America / USA / California
EPI_ISL_6655063	2021-11-15	2021-11-23	North America / USA / California
EPI_ISL_6655054	2021-11-15	2021-11-23	North America / USA / California
EPI_ISL_6655230	2021-11-15	2021-11-23	North America / USA / California
EPI_ISL_6655043	2021-11-15	2021-11-23	North America / USA / California
EPI_ISL_6655543	2021-11-15	2021-11-23	North America / USA / Michigan
EPI_ISL_6655552	2021-11-15	2021-11-23	North America / USA / Michigan
EPI_ISL_6655541	2021-11-15	2021-11-23	North America / USA / California
EPI_ISL_6655036	2021-11-15	2021-11-23	North America / USA / California
EPI_ISL_6655033	2021-11-15	2021-11-23	North America / USA / California
EPI_ISL_6655008	2021-11-15	2021-11-23	North America / USA / California
EPI_ISL_6654982	2021-11-15	2021-11-23	North America / USA / California
EPI_ISL_6654971	2021-11-15	2021-11-23	North America / USA / California
EPI_ISL_6655551	2021-11-15	2021-11-23	North America / USA / California
EPI_ISL_6655255	2021-11-15	2021-11-23	North America / USA / California
EPI_ISL_6655254	2021-11-15	2021-11-23	North America / USA / California
EPI_ISL_6655289	2021-11-15	2021-11-23	North America / USA / California
EPI_ISL_6655307	2021-11-15	2021-11-23	North America / USA / California
EPI_ISL_6655309	2021-11-15	2021-11-23	North America / USA / California
EPI_ISL_6655310	2021-11-15	2021-11-23	North America / USA / California
EPI_ISL_6655318	2021-11-15	2021-11-23	North America / USA / California
EPI_ISL_6655285	2021-11-15	2021-11-23	North America / USA / California
EPI_ISL_6655334	2021-11-15	2021-11-23	North America / USA / California
EPI_ISL_6655278	2021-11-15	2021-11-23	North America / USA / California
EPI_ISL_6655276	2021-11-15	2021-11-23	North America / USA / California
EPI_ISL_6655273	2021-11-15	2021-11-23	North America / USA / California
EPI_ISL_6655271	2021-11-15	2021-11-23	North America / USA / California
EPI_ISL_6655267	2021-11-15	2021-11-23	North America / USA / Colorado
EPI_ISL_6655266	2021-11-15	2021-11-23	North America / USA / Colorado
EPI_ISL_6655259	2021-11-15	2021-11-23	North America / USA / California
EPI_ISL_6655327	2021-11-15	2021-11-23	North America / USA / California
EPI_ISL_6655258	2021-11-15	2021-11-23	North America / USA / California
EPI_ISL_6655297	2021-11-15	2021-11-23	North America / USA / California
EPI_ISL_6655305	2021-11-15	2021-11-23	North America / USA / California
EPI_ISL_6667096	2021-11-15	2021-11-24	North America / USA / Nevada
EPI_ISL_6667095	2021-11-15	2021-11-24	North America / USA / Nevada
EPI_ISL_6667302	2021-11-14	2021-11-24	North America / USA / Washington
EPI_ISL_6667298	2021-11-14	2021-11-24	North America / USA / Washington
EPI_ISL_6667297	2021-11-14	2021-11-24	North America / USA / Washington
EPI_ISL_6667101	2021-11-14	2021-11-24	North America / USA / Nevada
EPI_ISL_6667194	2021-11-15	2021-11-24	North America / USA / Nevada
EPI_ISL_6667301	2021-11-14	2021-11-24	North America / USA / Washington
EPI_ISL_6700645	2021-11-15	2021-11-25	North America / USA / Illinois / Adams
EPI_ISL_6698711	2021-11-15	2021-11-25	North America / USA / New York / New York City
EPI_ISL_6698712	2021-11-15	2021-11-25	North America / USA / New York / New York City
EPI_ISL_6699012	2021-11-15	2021-11-25	North America / USA / Nebraska
EPI_ISL_6698961	2021-11-15	2021-11-25	North America / USA / Nebraska
EPI_ISL_6700303	2021-11-15	2021-11-25	North America / USA / North Dakota
EPI_ISL_6698713	2021-11-15	2021-11-25	North America / USA / New York / New York City
EPI_ISL_6698859	2021-11-15	2021-11-25	North America / USA / California / San Luis Obispo County
EPI_ISL_6700340	2021-11-15	2021-11-25	North America / USA / North Dakota
EPI_ISL_6698813	2021-11-15	2021-11-25	North America / USA / Kansas
EPI_ISL_6698861	2021-11-15	2021-11-25	North America / USA / California / San Luis Obispo County
EPI_ISL_6700324	2021-11-15	2021-11-25	North America / USA / North Dakota
EPI_ISL_6699593	2021-11-14	2021-11-25	North America / USA / Nebraska
EPI_ISL_6699096	2021-11-14	2021-11-25	North America / USA / District of Columbia
EPI_ISL_6698962	2021-11-15	2021-11-25	North America / USA / Nebraska
EPI_ISL_6700312	2021-11-15	2021-11-25	North America / USA / North Dakota
EPI_ISL_6699566	2021-11-15	2021-11-25	North America / USA / Nebraska
EPI_ISL_6698645	2021-11-15	2021-11-25	North America / USA / Louisiana
EPI_ISL_6698860	2021-11-15	2021-11-25	North America / USA / California / San Luis Obispo County
EPI_ISL_6699567	2021-11-15	2021-11-25	North America / USA / Nebraska
EPI_ISL_6699583	2021-11-15	2021-11-25	North America / USA / Nebraska
EPI_ISL_6699015	2021-11-15	2021-11-25	North America / USA / Nebraska
EPI_ISL_6699009	2021-11-15	2021-11-25	North America / USA / Nebraska
EPI_ISL_6699542	2021-11-15	2021-11-25	North America / USA / Nebraska
EPI_ISL_6755373	2021-11-15	2021-11-26	North America / USA / New York
EPI_ISL_6755369	2021-11-15	2021-11-26	North America / USA / New York
EPI_ISL_6755364	2021-11-15	2021-11-26	North America / USA / Massachusetts
EPI_ISL_6755363	2021-11-15	2021-11-26	North America / USA / New York
EPI_ISL_6755360	2021-11-15	2021-11-26	North America / USA / Massachusetts
EPI_ISL_6755359	2021-11-15	2021-11-26	North America / USA / New Hampshire
EPI_ISL_6755358	2021-11-15	2021-11-26	North America / USA / Massachusetts
EPI_ISL_6755575	2021-11-15	2021-11-26	North America / USA / New Hampshire
EPI_ISL_6755374	2021-11-15	2021-11-26	North America / USA / Massachusetts
EPI_ISL_6755343	2021-11-15	2021-11-26	North America / USA / Massachusetts
EPI_ISL_6755337	2021-11-15	2021-11-26	North America / USA / Massachusetts
EPI_ISL_6755334	2021-11-15	2021-11-26	North America / USA / Massachusetts
EPI_ISL_6755333	2021-11-15	2021-11-26	North America / USA / Massachusetts
EPI_ISL_6755330	2021-11-15	2021-11-26	North America / USA / Massachusetts
EPI_ISL_6755328	2021-11-15	2021-11-26	North America / USA / Massachusetts
EPI_ISL_6755327	2021-11-15	2021-11-26	North America / USA / Massachusetts
EPI_ISL_6755324	2021-11-15	2021-11-26	North America / USA / Massachusetts
EPI_ISL_6755322	2021-11-15	2021-11-26	North America / USA / Massachusetts
EPI_ISL_6755354	2021-11-15	2021-11-26	North America / USA / Maine
EPI_ISL_6755376	2021-11-15	2021-11-26	North America / USA / Massachusetts
EPI_ISL_6755387	2021-11-15	2021-11-26	North America / USA / Massachusetts
EPI_ISL_6755384	2021-11-15	2021-11-26	North America / USA / Rhode Island
EPI_ISL_6755559	2021-11-15	2021-11-26	North America / USA / Maine
EPI_ISL_6755553	2021-11-15	2021-11-26	North America / USA / Massachusetts
EPI_ISL_6755551	2021-11-15	2021-11-26	North America / USA / Massachusetts
EPI_ISL_6755541	2021-11-15	2021-11-26	North America / USA / Massachusetts
EPI_ISL_6755535	2021-11-15	2021-11-26	North America / USA / Massachusetts
EPI_ISL_6755587	2021-11-15	2021-11-26	North America / USA / New Hampshire
EPI_ISL_6755593	2021-11-15	2021-11-26	North America / USA / New Hampshire
EPI_ISL_6755601	2021-11-15	2021-11-26	North America / USA / New Hampshire
EPI_ISL_6755531	2021-11-15	2021-11-26	North America / USA / Massachusetts
EPI_ISL_6755515	2021-11-15	2021-11-26	North America / USA / Massachusetts
EPI_ISL_6755320	2021-11-15	2021-11-26	North America / USA / Massachusetts
EPI_ISL_6755503	2021-11-15	2021-11-26	North America / USA / Massachusetts
EPI_ISL_6755493	2021-11-15	2021-11-26	North America / USA / Massachusetts
EPI_ISL_6755491	2021-11-15	2021-11-26	North America / USA / Massachusetts
EPI_ISL_6755482	2021-11-15	2021-11-26	North America / USA / Massachusetts
EPI_ISL_6755389	2021-11-15	2021-11-26	North America / USA / Massachusetts
EPI_ISL_6755386	2021-11-15	2021-11-26	North America / USA / Rhode Island
EPI_ISL_6755380	2021-11-15	2021-11-26	North America / USA / Massachusetts
EPI_ISL_6755318	2021-11-15	2021-11-26	North America / USA / Massachusetts
EPI_ISL_6755274	2021-11-15	2021-11-26	North America / USA / Massachusetts
EPI_ISL_6755311	2021-11-15	2021-11-26	North America / USA / Massachusetts
EPI_ISL_6755202	2021-11-15	2021-11-26	North America / USA / Massachusetts
EPI_ISL_6755201	2021-11-15	2021-11-26	North America / USA / Massachusetts
EPI_ISL_6755200	2021-11-15	2021-11-26	North America / USA / Massachusetts
EPI_ISL_6755197	2021-11-15	2021-11-26	North America / USA / Massachusetts
EPI_ISL_6755182	2021-11-15	2021-11-26	North America / USA / Massachusetts
EPI_ISL_6755179	2021-11-15	2021-11-26	North America / USA / Massachusetts
EPI_ISL_6755170	2021-11-15	2021-11-26	North America / USA / Massachusetts
EPI_ISL_6755150	2021-11-15	2021-11-26	North America / USA / Massachusetts
EPI_ISL_6755205	2021-11-15	2021-11-26	North America / USA / Massachusetts
EPI_ISL_6755146	2021-11-15	2021-11-26	North America / USA / Massachusetts
EPI_ISL_6755132	2021-11-15	2021-11-26	North America / USA / Massachusetts
EPI_ISL_6755130	2021-11-15	2021-11-26	North America / USA / Massachusetts
EPI_ISL_6755129	2021-11-15	2021-11-26	North America / USA / Massachusetts
EPI_ISL_6755128	2021-11-15	2021-11-26	North America / USA / Massachusetts
EPI_ISL_6755127	2021-11-15	2021-11-26	North America / USA / Massachusetts
EPI_ISL_6755125	2021-11-15	2021-11-26	North America / USA / Massachusetts
EPI_ISL_6755119	2021-11-15	2021-11-26	North America / USA / Massachusetts
EPI_ISL_6755117	2021-11-15	2021-11-26	North America / USA / Massachusetts
EPI_ISL_6755133	2021-11-15	2021-11-26	North America / USA / Massachusetts
EPI_ISL_6755313	2021-11-15	2021-11-26	North America / USA / Massachusetts
EPI_ISL_6755206	2021-11-15	2021-11-26	North America / USA / Massachusetts
EPI_ISL_6755227	2021-11-15	2021-11-26	North America / USA / Massachusetts
EPI_ISL_6755310	2021-11-15	2021-11-26	North America / USA / Massachusetts
EPI_ISL_6755304	2021-11-15	2021-11-26	North America / USA / Massachusetts
EPI_ISL_6755298	2021-11-15	2021-11-26	North America / USA / Massachusetts
EPI_ISL_6755281	2021-11-15	2021-11-26	North America / USA / Massachusetts
EPI_ISL_6755280	2021-11-15	2021-11-26	North America / USA / Massachusetts
EPI_ISL_6755277	2021-11-15	2021-11-26	North America / USA / Massachusetts
EPI_ISL_6755603	2021-11-15	2021-11-26	North America / USA / New Hampshire
EPI_ISL_6755272	2021-11-15	2021-11-26	North America / USA / Massachusetts
EPI_ISL_6755221	2021-11-15	2021-11-26	North America / USA / Massachusetts
EPI_ISL_6755270	2021-11-15	2021-11-26	North America / USA / Massachusetts
EPI_ISL_6755256	2021-11-15	2021-11-26	North America / USA / Massachusetts
EPI_ISL_6755255	2021-11-15	2021-11-26	North America / USA / Massachusetts
EPI_ISL_6755254	2021-11-15	2021-11-26	North America / USA / Massachusetts
EPI_ISL_6755253	2021-11-15	2021-11-26	North America / USA / Massachusetts
EPI_ISL_6755250	2021-11-15	2021-11-26	North America / USA / Massachusetts
EPI_ISL_6755248	2021-11-15	2021-11-26	North America / USA / Massachusetts
EPI_ISL_6755235	2021-11-15	2021-11-26	North America / USA / Massachusetts
EPI_ISL_6755232	2021-11-15	2021-11-26	North America / USA / Massachusetts
EPI_ISL_6755265	2021-11-15	2021-11-26	North America / USA / Massachusetts
EPI_ISL_6755607	2021-11-15	2021-11-26	North America / USA / Rhode Island
EPI_ISL_6754988	2021-11-14	2021-11-26	North America / USA / Massachusetts
EPI_ISL_6755721	2021-11-15	2021-11-26	North America / USA / Vermont
EPI_ISL_6755732	2021-11-14	2021-11-26	North America / USA / Vermont
EPI_ISL_6754484	2021-11-14	2021-11-26	North America / USA / Massachusetts
EPI_ISL_6754464	2021-11-14	2021-11-26	North America / USA / Massachusetts
EPI_ISL_6754540	2021-11-14	2021-11-26	North America / USA / Massachusetts
EPI_ISL_6754548	2021-11-14	2021-11-26	North America / USA / Massachusetts
EPI_ISL_6754516	2021-11-14	2021-11-26	North America / USA / Massachusetts
EPI_ISL_6754520	2021-11-14	2021-11-26	North America / USA / Massachusetts
EPI_ISL_6754511	2021-11-14	2021-11-26	North America / USA / Massachusetts
EPI_ISL_6755720	2021-11-14	2021-11-26	North America / USA / Vermont
EPI_ISL_6755015	2021-11-14	2021-11-26	North America / USA / Massachusetts
EPI_ISL_6755024	2021-11-15	2021-11-26	North America / USA / Massachusetts
EPI_ISL_6754508	2021-11-14	2021-11-26	North America / USA / Massachusetts
EPI_ISL_6754575	2021-11-14	2021-11-26	North America / USA / Massachusetts
EPI_ISL_6755089	2021-11-14	2021-11-26	North America / USA / Massachusetts
EPI_ISL_6755027	2021-11-14	2021-11-26	North America / USA / Massachusetts
EPI_ISL_6754604	2021-11-14	2021-11-26	North America / USA / Massachusetts
EPI_ISL_6754606	2021-11-14	2021-11-26	North America / USA / Massachusetts
EPI_ISL_6754668	2021-11-14	2021-11-26	North America / USA / Massachusetts
EPI_ISL_6755006	2021-11-14	2021-11-26	North America / USA / Massachusetts
EPI_ISL_6754672	2021-11-14	2021-11-26	North America / USA / Massachusetts
EPI_ISL_6755728	2021-11-14	2021-11-26	North America / USA / Vermont
EPI_ISL_6755750	2021-11-14	2021-11-26	North America / USA / Vermont
EPI_ISL_6784482	2021-11-15	2021-11-26	North America / USA / New Jersey
EPI_ISL_6784484	2021-11-15	2021-11-26	North America / USA / New Jersey
EPI_ISL_6784486	2021-11-15	2021-11-26	North America / USA / New Jersey
EPI_ISL_6754843	2021-11-14	2021-11-26	North America / USA / Massachusetts
EPI_ISL_6755035	2021-11-14	2021-11-26	North America / USA / Massachusetts
EPI_ISL_6794242	2021-11-14	2021-11-26	North America / USA / Delaware
EPI_ISL_6794246	2021-11-14	2021-11-26	North America / USA / Connecticut
EPI_ISL_6754837	2021-11-14	2021-11-26	North America / USA / Massachusetts
EPI_ISL_6755726	2021-11-14	2021-11-26	North America / USA / Vermont
EPI_ISL_6755154	2021-11-14	2021-11-26	North America / USA / Massachusetts
EPI_ISL_6755115	2021-11-15	2021-11-26	North America / USA / Massachusetts
EPI_ISL_6755308	2021-11-15	2021-11-26	North America / USA / Massachusetts
EPI_ISL_6754832	2021-11-15	2021-11-26	North America / USA / Massachusetts
EPI_ISL_6754994	2021-11-15	2021-11-26	North America / USA / Massachusetts
EPI_ISL_6755692	2021-11-14	2021-11-26	North America / USA / Vermont
EPI_ISL_6755696	2021-11-14	2021-11-26	North America / USA / Vermont
EPI_ISL_6755670	2021-11-14	2021-11-26	North America / USA / Vermont
EPI_ISL_6755676	2021-11-14	2021-11-26	North America / USA / Vermont
EPI_ISL_6794241	2021-11-14	2021-11-26	North America / USA / Delaware
EPI_ISL_6755707	2021-11-15	2021-11-26	North America / USA / Vermont
EPI_ISL_6754658	2021-11-14	2021-11-26	North America / USA / Massachusetts
EPI_ISL_6754615	2021-11-14	2021-11-26	North America / USA / Massachusetts
EPI_ISL_6754894	2021-11-14	2021-11-26	North America / USA / Massachusetts
EPI_ISL_6755366	2021-11-14	2021-11-26	North America / USA / Massachusetts
EPI_ISL_6755306	2021-11-14	2021-11-26	North America / USA / Massachusetts
EPI_ISL_6754958	2021-11-14	2021-11-26	North America / USA / Massachusetts
EPI_ISL_6754954	2021-11-14	2021-11-26	North America / USA / Massachusetts
EPI_ISL_6755032	2021-11-15	2021-11-26	North America / USA / Massachusetts
EPI_ISL_6754929	2021-11-14	2021-11-26	North America / USA / Massachusetts
EPI_ISL_6754935	2021-11-14	2021-11-26	North America / USA / Massachusetts
EPI_ISL_6754882	2021-11-14	2021-11-26	North America / USA / Massachusetts
EPI_ISL_6754911	2021-11-14	2021-11-26	North America / USA / Massachusetts
EPI_ISL_6755409	2021-11-14	2021-11-26	North America / USA / Massachusetts
EPI_ISL_6755486	2021-11-14	2021-11-26	North America / USA / Massachusetts
EPI_ISL_6755495	2021-11-14	2021-11-26	North America / USA / Massachusetts
EPI_ISL_6755768	2021-11-15	2021-11-26	North America / USA / Vermont
EPI_ISL_6755756	2021-11-15	2021-11-26	North America / USA / Vermont
EPI_ISL_6755754	2021-11-15	2021-11-26	North America / USA / Vermont
EPI_ISL_6755743	2021-11-15	2021-11-26	North America / USA / Vermont
EPI_ISL_6755733	2021-11-15	2021-11-26	North America / USA / Vermont
EPI_ISL_6755419	2021-11-14	2021-11-26	North America / USA / Massachusetts
EPI_ISL_6754642	2021-11-14	2021-11-26	North America / USA / Massachusetts
EPI_ISL_6754820	2021-11-14	2021-11-26	North America / USA / Massachusetts
EPI_ISL_6755262	2021-11-14	2021-11-26	North America / USA / Massachusetts
EPI_ISL_6754617	2021-11-14	2021-11-26	North America / USA / Massachusetts
EPI_ISL_6755101	2021-11-14	2021-11-26	North America / USA / Massachusetts
EPI_ISL_6755162	2021-11-14	2021-11-26	North America / USA / Massachusetts
EPI_ISL_6755166	2021-11-14	2021-11-26	North America / USA / Massachusetts
EPI_ISL_6755168	2021-11-14	2021-11-26	North America / USA / Massachusetts
EPI_ISL_6755164	2021-11-14	2021-11-26	North America / USA / Massachusetts
EPI_ISL_6755186	2021-11-14	2021-11-26	North America / USA / Massachusetts
EPI_ISL_6755148	2021-11-14	2021-11-26	North America / USA / Massachusetts
EPI_ISL_6754831	2021-11-14	2021-11-26	North America / USA / Massachusetts
EPI_ISL_6754712	2021-11-14	2021-11-26	North America / USA / Massachusetts
EPI_ISL_6754747	2021-11-14	2021-11-26	North America / USA / Massachusetts
EPI_ISL_6754751	2021-11-14	2021-11-26	North America / USA / Massachusetts
EPI_ISL_6755244	2021-11-14	2021-11-26	North America / USA / Massachusetts
EPI_ISL_6755236	2021-11-14	2021-11-26	North America / USA / Massachusetts
EPI_ISL_6755246	2021-11-14	2021-11-26	North America / USA / Massachusetts
EPI_ISL_6755234	2021-11-14	2021-11-26	North America / USA / Massachusetts
EPI_ISL_6755222	2021-11-14	2021-11-26	North America / USA / Massachusetts
EPI_ISL_6755299	2021-11-14	2021-11-26	North America / USA / Massachusetts
EPI_ISL_6754778	2021-11-14	2021-11-26	North America / USA / Massachusetts
EPI_ISL_6755111	2021-11-15	2021-11-26	North America / USA / Massachusetts
EPI_ISL_6754538	2021-11-15	2021-11-26	North America / USA / Massachusetts
EPI_ISL_6755109	2021-11-15	2021-11-26	North America / USA / Massachusetts
EPI_ISL_6755172	2021-11-15	2021-11-26	North America / USA / Massachusetts
EPI_ISL_6755199	2021-11-15	2021-11-26	North America / USA / Massachusetts
EPI_ISL_6755181	2021-11-15	2021-11-26	North America / USA / Massachusetts
EPI_ISL_6754695	2021-11-15	2021-11-26	North America / USA / Massachusetts
EPI_ISL_6755198	2021-11-15	2021-11-26	North America / USA / Massachusetts
EPI_ISL_6755180	2021-11-15	2021-11-26	North America / USA / Massachusetts
EPI_ISL_6755105	2021-11-15	2021-11-26	North America / USA / Massachusetts
EPI_ISL_6755171	2021-11-15	2021-11-26	North America / USA / Massachusetts
EPI_ISL_6754696	2021-11-15	2021-11-26	North America / USA / Massachusetts
EPI_ISL_6755102	2021-11-15	2021-11-26	North America / USA / Massachusetts
EPI_ISL_6754698	2021-11-15	2021-11-26	North America / USA / Massachusetts
EPI_ISL_6754697	2021-11-15	2021-11-26	North America / USA / Massachusetts
EPI_ISL_6754690	2021-11-15	2021-11-26	North America / USA / Massachusetts
EPI_ISL_6755103	2021-11-15	2021-11-26	North America / USA / Massachusetts
EPI_ISL_6755137	2021-11-15	2021-11-26	North America / USA / Massachusetts
EPI_ISL_6755112	2021-11-15	2021-11-26	North America / USA / Massachusetts
EPI_ISL_6754691	2021-11-15	2021-11-26	North America / USA / Massachusetts
EPI_ISL_6755178	2021-11-15	2021-11-26	North America / USA / Massachusetts
EPI_ISL_6754694	2021-11-15	2021-11-26	North America / USA / Massachusetts
EPI_ISL_6755163	2021-11-15	2021-11-26	North America / USA / Massachusetts
EPI_ISL_6754707	2021-11-15	2021-11-26	North America / USA / Massachusetts
EPI_ISL_6754705	2021-11-15	2021-11-26	North America / USA / Massachusetts
EPI_ISL_6754718	2021-11-15	2021-11-26	North America / USA / Massachusetts
EPI_ISL_6754721	2021-11-15	2021-11-26	North America / USA / Massachusetts
EPI_ISL_6754727	2021-11-15	2021-11-26	North America / USA / Massachusetts
EPI_ISL_6755165	2021-11-15	2021-11-26	North America / USA / Massachusetts
EPI_ISL_6754719	2021-11-15	2021-11-26	North America / USA / Massachusetts
EPI_ISL_6755157	2021-11-15	2021-11-26	North America / USA / Massachusetts
EPI_ISL_6755143	2021-11-15	2021-11-26	North America / USA / Massachusetts
EPI_ISL_6755158	2021-11-15	2021-11-26	North America / USA / Massachusetts
EPI_ISL_6755153	2021-11-15	2021-11-26	North America / USA / Massachusetts
EPI_ISL_6755156	2021-11-15	2021-11-26	North America / USA / Massachusetts
EPI_ISL_6755159	2021-11-15	2021-11-26	North America / USA / Massachusetts
EPI_ISL_6755176	2021-11-15	2021-11-26	North America / USA / Massachusetts
EPI_ISL_6755151	2021-11-15	2021-11-26	North America / USA / Massachusetts
EPI_ISL_6754692	2021-11-15	2021-11-26	North America / USA / Massachusetts
EPI_ISL_6755175	2021-11-15	2021-11-26	North America / USA / Massachusetts
EPI_ISL_6755139	2021-11-15	2021-11-26	North America / USA / Massachusetts
EPI_ISL_6754702	2021-11-15	2021-11-26	North America / USA / Massachusetts
EPI_ISL_6755121	2021-11-15	2021-11-26	North America / USA / Massachusetts
EPI_ISL_6754614	2021-11-15	2021-11-26	North America / USA / Massachusetts
EPI_ISL_6754664	2021-11-15	2021-11-26	North America / USA / Massachusetts
EPI_ISL_6754670	2021-11-15	2021-11-26	North America / USA / Massachusetts
EPI_ISL_6754683	2021-11-15	2021-11-26	North America / USA / Massachusetts
EPI_ISL_6754686	2021-11-15	2021-11-26	North America / USA / Massachusetts
EPI_ISL_6754681	2021-11-15	2021-11-26	North America / USA / Massachusetts
EPI_ISL_6754682	2021-11-15	2021-11-26	North America / USA / Massachusetts
EPI_ISL_6754685	2021-11-15	2021-11-26	North America / USA / Massachusetts
EPI_ISL_6754659	2021-11-15	2021-11-26	North America / USA / Massachusetts
EPI_ISL_6755021	2021-11-15	2021-11-26	North America / USA / Massachusetts
EPI_ISL_6754684	2021-11-15	2021-11-26	North America / USA / Massachusetts
EPI_ISL_6754689	2021-11-15	2021-11-26	North America / USA / Massachusetts
EPI_ISL_6754602	2021-11-15	2021-11-26	North America / USA / Massachusetts
EPI_ISL_6755033	2021-11-15	2021-11-26	North America / USA / Massachusetts
EPI_ISL_6755046	2021-11-15	2021-11-26	North America / USA / Massachusetts
EPI_ISL_6755039	2021-11-15	2021-11-26	North America / USA / Massachusetts
EPI_ISL_6755047	2021-11-15	2021-11-26	North America / USA / Massachusetts
EPI_ISL_6754688	2021-11-15	2021-11-26	North America / USA / Massachusetts
EPI_ISL_6754653	2021-11-15	2021-11-26	North America / USA / Massachusetts
EPI_ISL_6754654	2021-11-15	2021-11-26	North America / USA / Massachusetts
EPI_ISL_6754656	2021-11-15	2021-11-26	North America / USA / Massachusetts
EPI_ISL_6754613	2021-11-15	2021-11-26	North America / USA / Massachusetts
EPI_ISL_6754616	2021-11-15	2021-11-26	North America / USA / Massachusetts
EPI_ISL_6754629	2021-11-15	2021-11-26	North America / USA / Massachusetts
EPI_ISL_6754648	2021-11-15	2021-11-26	North America / USA / Massachusetts
EPI_ISL_6754643	2021-11-15	2021-11-26	North America / USA / Massachusetts
EPI_ISL_6754619	2021-11-15	2021-11-26	North America / USA / Massachusetts
EPI_ISL_6754626	2021-11-15	2021-11-26	North America / USA / Massachusetts
EPI_ISL_6754631	2021-11-15	2021-11-26	North America / USA / Massachusetts
EPI_ISL_6754636	2021-11-15	2021-11-26	North America / USA / Massachusetts
EPI_ISL_6754634	2021-11-15	2021-11-26	North America / USA / Massachusetts
EPI_ISL_6754647	2021-11-15	2021-11-26	North America / USA / Massachusetts
EPI_ISL_6754644	2021-11-15	2021-11-26	North America / USA / Massachusetts
EPI_ISL_6754650	2021-11-15	2021-11-26	North America / USA / Massachusetts
EPI_ISL_6754640	2021-11-15	2021-11-26	North America / USA / Massachusetts
EPI_ISL_6754651	2021-11-15	2021-11-26	North America / USA / Massachusetts
EPI_ISL_6754646	2021-11-15	2021-11-26	North America / USA / Massachusetts
EPI_ISL_6754661	2021-11-15	2021-11-26	North America / USA / Massachusetts
EPI_ISL_6755136	2021-11-15	2021-11-26	North America / USA / Massachusetts
EPI_ISL_6754708	2021-11-15	2021-11-26	North America / USA / Massachusetts
EPI_ISL_6754700	2021-11-15	2021-11-26	North America / USA / Massachusetts
EPI_ISL_6755149	2021-11-15	2021-11-26	North America / USA / Massachusetts
EPI_ISL_6755372	2021-11-15	2021-11-26	North America / USA / Massachusetts
EPI_ISL_6755378	2021-11-15	2021-11-26	North America / USA / Massachusetts
EPI_ISL_6755379	2021-11-15	2021-11-26	North America / USA / New York
EPI_ISL_6755371	2021-11-15	2021-11-26	North America / USA / New York
EPI_ISL_6754854	2021-11-15	2021-11-26	North America / USA / Massachusetts
EPI_ISL_6754874	2021-11-15	2021-11-26	North America / USA / Massachusetts
EPI_ISL_6754881	2021-11-15	2021-11-26	North America / USA / Massachusetts
EPI_ISL_6755370	2021-11-15	2021-11-26	North America / USA / Massachusetts
EPI_ISL_6754879	2021-11-15	2021-11-26	North America / USA / Massachusetts
EPI_ISL_6754875	2021-11-15	2021-11-26	North America / USA / Massachusetts
EPI_ISL_6754878	2021-11-15	2021-11-26	North America / USA / Massachusetts
EPI_ISL_6754893	2021-11-15	2021-11-26	North America / USA / Massachusetts
EPI_ISL_6754889	2021-11-15	2021-11-26	North America / USA / Massachusetts
EPI_ISL_6754805	2021-11-15	2021-11-26	North America / USA / Massachusetts
EPI_ISL_6755291	2021-11-15	2021-11-26	North America / USA / Massachusetts
EPI_ISL_6754888	2021-11-15	2021-11-26	North America / USA / Massachusetts
EPI_ISL_6754867	2021-11-15	2021-11-26	North America / USA / Massachusetts
EPI_ISL_6755375	2021-11-15	2021-11-26	North America / USA / New York
EPI_ISL_6755365	2021-11-15	2021-11-26	North America / USA / New York
EPI_ISL_6755357	2021-11-15	2021-11-26	North America / USA / Massachusetts
EPI_ISL_6754950	2021-11-15	2021-11-26	North America / USA / Massachusetts
EPI_ISL_6754961	2021-11-15	2021-11-26	North America / USA / Massachusetts
EPI_ISL_6754956	2021-11-15	2021-11-26	North America / USA / Massachusetts
EPI_ISL_6754967	2021-11-15	2021-11-26	North America / USA / Massachusetts
EPI_ISL_6755385	2021-11-15	2021-11-26	North America / USA / Massachusetts
EPI_ISL_6755395	2021-11-15	2021-11-26	North America / USA / Massachusetts
EPI_ISL_6755300	2021-11-15	2021-11-26	North America / USA / Massachusetts
EPI_ISL_6755301	2021-11-15	2021-11-26	North America / USA / Massachusetts
EPI_ISL_6755307	2021-11-15	2021-11-26	North America / USA / Massachusetts
EPI_ISL_6755355	2021-11-15	2021-11-26	North America / USA / Massachusetts
EPI_ISL_6755344	2021-11-15	2021-11-26	North America / USA / Massachusetts
EPI_ISL_6755336	2021-11-15	2021-11-26	North America / USA / Massachusetts
EPI_ISL_6755349	2021-11-15	2021-11-26	North America / USA / Massachusetts
EPI_ISL_6755110	2021-11-15	2021-11-26	North America / USA / Massachusetts
EPI_ISL_6755347	2021-11-15	2021-11-26	North America / USA / Massachusetts
EPI_ISL_6755362	2021-11-15	2021-11-26	North America / USA / Massachusetts
EPI_ISL_6755346	2021-11-15	2021-11-26	North America / USA / Massachusetts
EPI_ISL_6754890	2021-11-15	2021-11-26	North America / USA / Massachusetts
EPI_ISL_6754803	2021-11-15	2021-11-26	North America / USA / Massachusetts
EPI_ISL_6754896	2021-11-15	2021-11-26	North America / USA / Massachusetts
EPI_ISL_6754897	2021-11-15	2021-11-26	North America / USA / Massachusetts
EPI_ISL_6755249	2021-11-15	2021-11-26	North America / USA / Massachusetts
EPI_ISL_6755252	2021-11-15	2021-11-26	North America / USA / Massachusetts
EPI_ISL_6754770	2021-11-15	2021-11-26	North America / USA / Massachusetts
EPI_ISL_6754745	2021-11-15	2021-11-26	North America / USA / Massachusetts
EPI_ISL_6754758	2021-11-15	2021-11-26	North America / USA / Massachusetts
EPI_ISL_6754754	2021-11-15	2021-11-26	North America / USA / Massachusetts
EPI_ISL_6754757	2021-11-15	2021-11-26	North America / USA / Massachusetts
EPI_ISL_6754763	2021-11-15	2021-11-26	North America / USA / Massachusetts
EPI_ISL_6754761	2021-11-15	2021-11-26	North America / USA / Massachusetts
EPI_ISL_6754776	2021-11-15	2021-11-26	North America / USA / Massachusetts
EPI_ISL_6754777	2021-11-15	2021-11-26	North America / USA / Massachusetts
EPI_ISL_6754779	2021-11-15	2021-11-26	North America / USA / Massachusetts
EPI_ISL_6754785	2021-11-15	2021-11-26	North America / USA / Massachusetts
EPI_ISL_6754799	2021-11-15	2021-11-26	North America / USA / Massachusetts
EPI_ISL_6754714	2021-11-15	2021-11-26	North America / USA / Massachusetts
EPI_ISL_6754703	2021-11-15	2021-11-26	North America / USA / Massachusetts
EPI_ISL_6754710	2021-11-15	2021-11-26	North America / USA / Massachusetts
EPI_ISL_6755258	2021-11-15	2021-11-26	North America / USA / Massachusetts
EPI_ISL_6755043	2021-11-15	2021-11-26	North America / USA / Massachusetts
EPI_ISL_6754743	2021-11-15	2021-11-26	North America / USA / Massachusetts
EPI_ISL_6755242	2021-11-15	2021-11-26	North America / USA / Massachusetts
EPI_ISL_6755268	2021-11-15	2021-11-26	North America / USA / Massachusetts
EPI_ISL_6754829	2021-11-15	2021-11-26	North America / USA / Massachusetts
EPI_ISL_6754817	2021-11-15	2021-11-26	North America / USA / Massachusetts
EPI_ISL_6755263	2021-11-15	2021-11-26	North America / USA / Massachusetts
EPI_ISL_6755267	2021-11-15	2021-11-26	North America / USA / Massachusetts
EPI_ISL_6755296	2021-11-15	2021-11-26	North America / USA / Massachusetts
EPI_ISL_6755211	2021-11-15	2021-11-26	North America / USA / Massachusetts
EPI_ISL_6755290	2021-11-15	2021-11-26	North America / USA / Massachusetts
EPI_ISL_6755282	2021-11-15	2021-11-26	North America / USA / Massachusetts
EPI_ISL_6755284	2021-11-15	2021-11-26	North America / USA / Massachusetts
EPI_ISL_6755286	2021-11-15	2021-11-26	North America / USA / Massachusetts
EPI_ISL_6755215	2021-11-15	2021-11-26	North America / USA / Massachusetts
EPI_ISL_6755219	2021-11-15	2021-11-26	North America / USA / Massachusetts
EPI_ISL_6755218	2021-11-15	2021-11-26	North America / USA / Massachusetts
EPI_ISL_6755231	2021-11-15	2021-11-26	North America / USA / Massachusetts
EPI_ISL_6755233	2021-11-15	2021-11-26	North America / USA / Massachusetts
EPI_ISL_6755238	2021-11-15	2021-11-26	North America / USA / Massachusetts
EPI_ISL_6755259	2021-11-15	2021-11-26	North America / USA / Massachusetts
EPI_ISL_6755070	2021-11-15	2021-11-26	North America / USA / Massachusetts
EPI_ISL_6755061	2021-11-15	2021-11-26	North America / USA / Massachusetts
EPI_ISL_6755068	2021-11-15	2021-11-26	North America / USA / Massachusetts
EPI_ISL_6755099	2021-11-14	2021-11-26	North America / USA / Massachusetts
EPI_ISL_6755079	2021-11-14	2021-11-26	North America / USA / Massachusetts
EPI_ISL_6755057	2021-11-14	2021-11-26	North America / USA / Massachusetts
EPI_ISL_6755051	2021-11-14	2021-11-26	North America / USA / Massachusetts
EPI_ISL_6754970	2021-11-14	2021-11-26	North America / USA / Massachusetts
EPI_ISL_6754921	2021-11-14	2021-11-26	North America / USA / Massachusetts
EPI_ISL_6754919	2021-11-14	2021-11-26	North America / USA / Massachusetts
EPI_ISL_6755114	2021-11-14	2021-11-26	North America / USA / Massachusetts
EPI_ISL_6754913	2021-11-14	2021-11-26	North America / USA / Massachusetts
EPI_ISL_6754907	2021-11-14	2021-11-26	North America / USA / Massachusetts
EPI_ISL_6754872	2021-11-14	2021-11-26	North America / USA / Massachusetts
EPI_ISL_6754853	2021-11-14	2021-11-26	North America / USA / Massachusetts
EPI_ISL_6754841	2021-11-14	2021-11-26	North America / USA / Massachusetts
EPI_ISL_6754816	2021-11-14	2021-11-26	North America / USA / Massachusetts
EPI_ISL_6754798	2021-11-14	2021-11-26	North America / USA / Massachusetts
EPI_ISL_6754796	2021-11-14	2021-11-26	North America / USA / Massachusetts
EPI_ISL_6754909	2021-11-14	2021-11-26	North America / USA / Massachusetts
EPI_ISL_6755194	2021-11-14	2021-11-26	North America / USA / Massachusetts
EPI_ISL_6755204	2021-11-14	2021-11-26	North America / USA / Massachusetts
EPI_ISL_6755210	2021-11-14	2021-11-26	North America / USA / Massachusetts
EPI_ISL_6755517	2021-11-14	2021-11-26	North America / USA / Massachusetts
EPI_ISL_6755507	2021-11-14	2021-11-26	North America / USA / Massachusetts
EPI_ISL_6755497	2021-11-14	2021-11-26	North America / USA / Massachusetts
EPI_ISL_6755439	2021-11-14	2021-11-26	North America / USA / Massachusetts
EPI_ISL_6755431	2021-11-14	2021-11-26	North America / USA / Massachusetts
EPI_ISL_6755429	2021-11-14	2021-11-26	North America / USA / Massachusetts
EPI_ISL_6755368	2021-11-14	2021-11-26	North America / USA / Massachusetts
EPI_ISL_6755345	2021-11-14	2021-11-26	North America / USA / Massachusetts
EPI_ISL_6755341	2021-11-14	2021-11-26	North America / USA / Massachusetts
EPI_ISL_6755335	2021-11-14	2021-11-26	North America / USA / Massachusetts
EPI_ISL_6755331	2021-11-14	2021-11-26	North America / USA / Massachusetts
EPI_ISL_6755325	2021-11-14	2021-11-26	North America / USA / Massachusetts
EPI_ISL_6755297	2021-11-14	2021-11-26	North America / USA / Massachusetts
EPI_ISL_6755283	2021-11-14	2021-11-26	North America / USA / Massachusetts
EPI_ISL_6755275	2021-11-14	2021-11-26	North America / USA / Massachusetts
EPI_ISL_6755271	2021-11-14	2021-11-26	North America / USA / Massachusetts
EPI_ISL_6755260	2021-11-14	2021-11-26	North America / USA / Massachusetts
EPI_ISL_6754794	2021-11-14	2021-11-26	North America / USA / Massachusetts
EPI_ISL_6754792	2021-11-14	2021-11-26	North America / USA / Massachusetts
EPI_ISL_6754790	2021-11-14	2021-11-26	North America / USA / Massachusetts
EPI_ISL_6754788	2021-11-14	2021-11-26	North America / USA / Massachusetts
EPI_ISL_6755509	2021-11-14	2021-11-26	North America / USA / Massachusetts
EPI_ISL_6755638	2021-11-14	2021-11-26	North America / USA / Vermont
EPI_ISL_6755642	2021-11-14	2021-11-26	North America / USA / Vermont
EPI_ISL_6755095	2021-11-14	2021-11-26	North America / USA / Massachusetts
EPI_ISL_6754652	2021-11-14	2021-11-26	North America / USA / Massachusetts
EPI_ISL_6754693	2021-11-14	2021-11-26	North America / USA / Massachusetts
EPI_ISL_6755190	2021-11-14	2021-11-26	North America / USA / Massachusetts
EPI_ISL_6755453	2021-11-14	2021-11-26	North America / USA / Massachusetts
EPI_ISL_6754782	2021-11-14	2021-11-26	North America / USA / Massachusetts
EPI_ISL_6754618	2021-11-14	2021-11-26	North America / USA / Massachusetts
EPI_ISL_6754486	2021-11-14	2021-11-26	North America / USA / Massachusetts
EPI_ISL_6754513	2021-11-14	2021-11-26	North America / USA / Massachusetts
EPI_ISL_6754524	2021-11-14	2021-11-26	North America / USA / Massachusetts
EPI_ISL_6754530	2021-11-14	2021-11-26	North America / USA / Massachusetts
EPI_ISL_6754546	2021-11-14	2021-11-26	North America / USA / Massachusetts
EPI_ISL_6794257	2021-11-14	2021-11-26	North America / USA / Connecticut
EPI_ISL_6794243	2021-11-14	2021-11-26	North America / USA / Indiana
EPI_ISL_6755405	2021-11-15	2021-11-26	North America / USA / Massachusetts
EPI_ISL_6794247	2021-11-14	2021-11-26	North America / USA / Washington
EPI_ISL_6754542	2021-11-15	2021-11-26	North America / USA / Massachusetts
EPI_ISL_6755511	2021-11-14	2021-11-26	North America / USA / Massachusetts
EPI_ISL_6754774	2021-11-14	2021-11-26	North America / USA / Massachusetts
EPI_ISL_6754772	2021-11-14	2021-11-26	North America / USA / Massachusetts
EPI_ISL_6754753	2021-11-14	2021-11-26	North America / USA / Massachusetts
EPI_ISL_6754720	2021-11-14	2021-11-26	North America / USA / Massachusetts
EPI_ISL_6754678	2021-11-14	2021-11-26	North America / USA / Massachusetts
EPI_ISL_6754674	2021-11-14	2021-11-26	North America / USA / Massachusetts
EPI_ISL_6754666	2021-11-14	2021-11-26	North America / USA / Massachusetts
EPI_ISL_6754622	2021-11-14	2021-11-26	North America / USA / Massachusetts
EPI_ISL_6754611	2021-11-14	2021-11-26	North America / USA / Massachusetts
EPI_ISL_6754600	2021-11-14	2021-11-26	North America / USA / Massachusetts
EPI_ISL_6754598	2021-11-14	2021-11-26	North America / USA / Massachusetts
EPI_ISL_6754553	2021-11-14	2021-11-26	North America / USA / Massachusetts
EPI_ISL_6755464	2021-11-14	2021-11-26	North America / USA / Massachusetts
EPI_ISL_6755443	2021-11-14	2021-11-26	North America / USA / Massachusetts
EPI_ISL_6755423	2021-11-14	2021-11-26	North America / USA / Massachusetts
EPI_ISL_6755425	2021-11-14	2021-11-26	North America / USA / Massachusetts
EPI_ISL_6755539	2021-11-14	2021-11-26	North America / USA / Massachusetts
EPI_ISL_6755527	2021-11-14	2021-11-26	North America / USA / Massachusetts
EPI_ISL_6754960	2021-11-15	2021-11-26	North America / USA / Massachusetts
EPI_ISL_6794248	2021-11-14	2021-11-26	North America / USA / Connecticut
EPI_ISL_6794252	2021-11-14	2021-11-26	North America / USA / Washington
EPI_ISL_6754514	2021-11-15	2021-11-26	North America / USA / Massachusetts
EPI_ISL_6754518	2021-11-15	2021-11-26	North America / USA / Massachusetts
EPI_ISL_6754509	2021-11-15	2021-11-26	North America / USA / Massachusetts
EPI_ISL_6754528	2021-11-15	2021-11-26	North America / USA / Massachusetts
EPI_ISL_6754531	2021-11-15	2021-11-26	North America / USA / Massachusetts
EPI_ISL_6754529	2021-11-15	2021-11-26	North America / USA / Massachusetts
EPI_ISL_6754527	2021-11-15	2021-11-26	North America / USA / Massachusetts
EPI_ISL_6754510	2021-11-15	2021-11-26	North America / USA / Massachusetts
EPI_ISL_6754533	2021-11-15	2021-11-26	North America / USA / Massachusetts
EPI_ISL_6754566	2021-11-15	2021-11-26	North America / USA / Massachusetts
EPI_ISL_6754547	2021-11-15	2021-11-26	North America / USA / Massachusetts
EPI_ISL_6754485	2021-11-15	2021-11-26	North America / USA / Connecticut
EPI_ISL_6754471	2021-11-15	2021-11-26	North America / USA / Massachusetts
EPI_ISL_6754460	2021-11-15	2021-11-26	North America / USA / Connecticut
EPI_ISL_6754463	2021-11-15	2021-11-26	North America / USA / Massachusetts
EPI_ISL_6754476	2021-11-15	2021-11-26	North America / USA / Connecticut
EPI_ISL_6754543	2021-11-15	2021-11-26	North America / USA / Massachusetts
EPI_ISL_6754519	2021-11-15	2021-11-26	North America / USA / Massachusetts
EPI_ISL_6754515	2021-11-15	2021-11-26	North America / USA / Massachusetts
EPI_ISL_6754507	2021-11-15	2021-11-26	North America / USA / Massachusetts
EPI_ISL_6755075	2021-11-15	2021-11-26	North America / USA / Massachusetts
EPI_ISL_6755077	2021-11-15	2021-11-26	North America / USA / Massachusetts
EPI_ISL_6755084	2021-11-15	2021-11-26	North America / USA / Massachusetts
EPI_ISL_6755074	2021-11-15	2021-11-26	North America / USA / Massachusetts
EPI_ISL_6755081	2021-11-15	2021-11-26	North America / USA / Massachusetts
EPI_ISL_6755093	2021-11-15	2021-11-26	North America / USA / Massachusetts
EPI_ISL_6755092	2021-11-15	2021-11-26	North America / USA / Massachusetts
EPI_ISL_6755097	2021-11-15	2021-11-26	North America / USA / Massachusetts
EPI_ISL_6755091	2021-11-15	2021-11-26	North America / USA / Massachusetts
EPI_ISL_6754570	2021-11-15	2021-11-26	North America / USA / Massachusetts
EPI_ISL_6754582	2021-11-15	2021-11-26	North America / USA / Massachusetts
EPI_ISL_6754584	2021-11-15	2021-11-26	North America / USA / Massachusetts
EPI_ISL_6754583	2021-11-15	2021-11-26	North America / USA / Massachusetts
EPI_ISL_6754586	2021-11-15	2021-11-26	North America / USA / Massachusetts
EPI_ISL_6754591	2021-11-15	2021-11-26	North America / USA / Massachusetts
EPI_ISL_6755002	2021-11-15	2021-11-26	North America / USA / Massachusetts
EPI_ISL_6755000	2021-11-15	2021-11-26	North America / USA / Massachusetts
EPI_ISL_6754466	2021-11-15	2021-11-26	North America / USA / Massachusetts
EPI_ISL_6754469	2021-11-15	2021-11-26	North America / USA / Massachusetts
EPI_ISL_6754472	2021-11-15	2021-11-26	North America / USA / Connecticut
EPI_ISL_6754475	2021-11-15	2021-11-26	North America / USA / Massachusetts
EPI_ISL_6755770	2021-11-14	2021-11-26	North America / USA / Vermont
EPI_ISL_6755757	2021-11-14	2021-11-26	North America / USA / Vermont
EPI_ISL_6755730	2021-11-14	2021-11-26	North America / USA / Vermont
EPI_ISL_6755124	2021-11-15	2021-11-26	North America / USA / Massachusetts
EPI_ISL_6754811	2021-11-15	2021-11-26	North America / USA / Massachusetts
EPI_ISL_6755126	2021-11-15	2021-11-26	North America / USA / Massachusetts
EPI_ISL_6755257	2021-11-15	2021-11-26	North America / USA / Massachusetts
EPI_ISL_6755353	2021-11-15	2021-11-26	North America / USA / Massachusetts
EPI_ISL_6755706	2021-11-14	2021-11-26	North America / USA / Vermont
EPI_ISL_6755658	2021-11-14	2021-11-26	North America / USA / Vermont
EPI_ISL_6755646	2021-11-14	2021-11-26	North America / USA / Vermont
EPI_ISL_6755630	2021-11-14	2021-11-26	North America / USA / Vermont
EPI_ISL_6755612	2021-11-14	2021-11-26	North America / USA / Vermont
EPI_ISL_6755605	2021-11-14	2021-11-26	North America / USA / Rhode Island
EPI_ISL_6755543	2021-11-14	2021-11-26	North America / USA / Massachusetts
EPI_ISL_6755529	2021-11-14	2021-11-26	North America / USA / Massachusetts
EPI_ISL_6794254	2021-11-14	2021-11-26	North America / USA / Connecticut
EPI_ISL_6794249	2021-11-14	2021-11-26	North America / USA / Connecticut
EPI_ISL_6794250	2021-11-14	2021-11-26	North America / USA / Wisconsin
EPI_ISL_6794251	2021-11-14	2021-11-26	North America / USA / Connecticut
EPI_ISL_6755762	2021-11-15	2021-11-26	North America / USA / Vermont
EPI_ISL_6754479	2021-11-15	2021-11-26	North America / USA / Massachusetts
EPI_ISL_6754488	2021-11-15	2021-11-26	North America / USA / Massachusetts
EPI_ISL_6754491	2021-11-15	2021-11-26	North America / USA / Massachusetts
EPI_ISL_6754496	2021-11-15	2021-11-26	North America / USA / Massachusetts
EPI_ISL_6754498	2021-11-15	2021-11-26	North America / USA / Massachusetts
EPI_ISL_6755724	2021-11-15	2021-11-26	North America / USA / Vermont
EPI_ISL_6754497	2021-11-15	2021-11-26	North America / USA / Massachusetts
EPI_ISL_6755715	2021-11-15	2021-11-26	North America / USA / Vermont
EPI_ISL_6755723	2021-11-15	2021-11-26	North America / USA / Vermont
EPI_ISL_6755729	2021-11-15	2021-11-26	North America / USA / Vermont
EPI_ISL_6755727	2021-11-15	2021-11-26	North America / USA / Vermont
EPI_ISL_6755731	2021-11-15	2021-11-26	North America / USA / Vermont
EPI_ISL_6755735	2021-11-15	2021-11-26	North America / USA / Vermont
EPI_ISL_6755739	2021-11-15	2021-11-26	North America / USA / Vermont
EPI_ISL_6755749	2021-11-15	2021-11-26	North America / USA / Vermont
EPI_ISL_6755758	2021-11-15	2021-11-26	North America / USA / Vermont
EPI_ISL_6755760	2021-11-15	2021-11-26	North America / USA / Vermont
EPI_ISL_6794255	2021-11-14	2021-11-26	North America / USA / Rhode Island
EPI_ISL_6754952	2021-11-15	2021-11-26	North America / USA / Massachusetts
EPI_ISL_6755315	2021-11-15	2021-11-26	North America / USA / Massachusetts
EPI_ISL_6754953	2021-11-15	2021-11-26	North America / USA / Massachusetts
EPI_ISL_6754742	2021-11-15	2021-11-26	North America / USA / Massachusetts
EPI_ISL_6754738	2021-11-15	2021-11-26	North America / USA / Massachusetts
EPI_ISL_6754735	2021-11-15	2021-11-26	North America / USA / Massachusetts
EPI_ISL_6754730	2021-11-15	2021-11-26	North America / USA / Massachusetts
EPI_ISL_6754729	2021-11-15	2021-11-26	North America / USA / Massachusetts
EPI_ISL_6754728	2021-11-15	2021-11-26	North America / USA / Massachusetts
EPI_ISL_6754723	2021-11-15	2021-11-26	North America / USA / Massachusetts
EPI_ISL_6754717	2021-11-15	2021-11-26	North America / USA / Massachusetts
EPI_ISL_6754716	2021-11-15	2021-11-26	North America / USA / Massachusetts
EPI_ISL_6754715	2021-11-15	2021-11-26	North America / USA / Massachusetts
EPI_ISL_6754713	2021-11-15	2021-11-26	North America / USA / Massachusetts
EPI_ISL_6754706	2021-11-15	2021-11-26	North America / USA / Massachusetts
EPI_ISL_6754687	2021-11-15	2021-11-26	North America / USA / Massachusetts
EPI_ISL_6754679	2021-11-15	2021-11-26	North America / USA / Massachusetts
EPI_ISL_6754677	2021-11-15	2021-11-26	North America / USA / Massachusetts
EPI_ISL_6754744	2021-11-15	2021-11-26	North America / USA / Massachusetts
EPI_ISL_6754676	2021-11-15	2021-11-26	North America / USA / Massachusetts
EPI_ISL_6754746	2021-11-15	2021-11-26	North America / USA / Massachusetts
EPI_ISL_6754749	2021-11-15	2021-11-26	North America / USA / Massachusetts
EPI_ISL_6754801	2021-11-15	2021-11-26	North America / USA / Massachusetts
EPI_ISL_6754800	2021-11-15	2021-11-26	North America / USA / Massachusetts
EPI_ISL_6754795	2021-11-15	2021-11-26	North America / USA / Massachusetts
EPI_ISL_6754791	2021-11-15	2021-11-26	North America / USA / Massachusetts
EPI_ISL_6754789	2021-11-15	2021-11-26	North America / USA / Massachusetts
EPI_ISL_6754787	2021-11-15	2021-11-26	North America / USA / Massachusetts
EPI_ISL_6754783	2021-11-15	2021-11-26	North America / USA / Massachusetts
EPI_ISL_6754781	2021-11-15	2021-11-26	North America / USA / Massachusetts
EPI_ISL_6754775	2021-11-15	2021-11-26	North America / USA / Massachusetts
EPI_ISL_6754773	2021-11-15	2021-11-26	North America / USA / Massachusetts
EPI_ISL_6754769	2021-11-15	2021-11-26	North America / USA / Massachusetts
EPI_ISL_6754768	2021-11-15	2021-11-26	North America / USA / Massachusetts
EPI_ISL_6754767	2021-11-15	2021-11-26	North America / USA / Massachusetts
EPI_ISL_6754764	2021-11-15	2021-11-26	North America / USA / Massachusetts
EPI_ISL_6754759	2021-11-15	2021-11-26	North America / USA / Massachusetts
EPI_ISL_6754748	2021-11-15	2021-11-26	North America / USA / Massachusetts
EPI_ISL_6754804	2021-11-15	2021-11-26	North America / USA / Massachusetts
EPI_ISL_6754675	2021-11-15	2021-11-26	North America / USA / Massachusetts
EPI_ISL_6754667	2021-11-15	2021-11-26	North America / USA / Massachusetts
EPI_ISL_6754560	2021-11-15	2021-11-26	North America / USA / Massachusetts
EPI_ISL_6754559	2021-11-15	2021-11-26	North America / USA / Massachusetts
EPI_ISL_6754557	2021-11-15	2021-11-26	North America / USA / Massachusetts
EPI_ISL_6754550	2021-11-15	2021-11-26	North America / USA / Massachusetts
EPI_ISL_6754549	2021-11-15	2021-11-26	North America / USA / Massachusetts
EPI_ISL_6754541	2021-11-15	2021-11-26	North America / USA / Massachusetts
EPI_ISL_6754539	2021-11-15	2021-11-26	North America / USA / Massachusetts
EPI_ISL_6754537	2021-11-15	2021-11-26	North America / USA / Massachusetts
EPI_ISL_6754536	2021-11-15	2021-11-26	North America / USA / Massachusetts
EPI_ISL_6754535	2021-11-15	2021-11-26	North America / USA / Massachusetts
EPI_ISL_6754959	2021-11-15	2021-11-26	North America / USA / Massachusetts
EPI_ISL_6754503	2021-11-15	2021-11-26	North America / USA / Massachusetts
EPI_ISL_6754502	2021-11-15	2021-11-26	North America / USA / Massachusetts
EPI_ISL_6754495	2021-11-15	2021-11-26	North America / USA / Massachusetts
EPI_ISL_6754494	2021-11-15	2021-11-26	North America / USA / Massachusetts
EPI_ISL_6754564	2021-11-15	2021-11-26	North America / USA / Massachusetts
EPI_ISL_6754673	2021-11-15	2021-11-26	North America / USA / Massachusetts
EPI_ISL_6754569	2021-11-15	2021-11-26	North America / USA / Massachusetts
EPI_ISL_6754574	2021-11-15	2021-11-26	North America / USA / Massachusetts
EPI_ISL_6754665	2021-11-15	2021-11-26	North America / USA / Massachusetts
EPI_ISL_6754657	2021-11-15	2021-11-26	North America / USA / Massachusetts
EPI_ISL_6754641	2021-11-15	2021-11-26	North America / USA / Massachusetts
EPI_ISL_6754639	2021-11-15	2021-11-26	North America / USA / Massachusetts
EPI_ISL_6754638	2021-11-15	2021-11-26	North America / USA / Massachusetts
EPI_ISL_6754637	2021-11-15	2021-11-26	North America / USA / Massachusetts
EPI_ISL_6754624	2021-11-15	2021-11-26	North America / USA / Massachusetts
EPI_ISL_6754623	2021-11-15	2021-11-26	North America / USA / Massachusetts
EPI_ISL_6754621	2021-11-15	2021-11-26	North America / USA / Massachusetts
EPI_ISL_6754610	2021-11-15	2021-11-26	North America / USA / Massachusetts
EPI_ISL_6754607	2021-11-15	2021-11-26	North America / USA / Massachusetts
EPI_ISL_6754605	2021-11-15	2021-11-26	North America / USA / Massachusetts
EPI_ISL_6754594	2021-11-15	2021-11-26	North America / USA / Massachusetts
EPI_ISL_6754585	2021-11-15	2021-11-26	North America / USA / Massachusetts
EPI_ISL_6754580	2021-11-15	2021-11-26	North America / USA / Massachusetts
EPI_ISL_6754572	2021-11-15	2021-11-26	North America / USA / Massachusetts
EPI_ISL_6754492	2021-11-15	2021-11-26	North America / USA / Massachusetts
EPI_ISL_6754806	2021-11-15	2021-11-26	North America / USA / Massachusetts
EPI_ISL_6754809	2021-11-15	2021-11-26	North America / USA / Massachusetts
EPI_ISL_6754982	2021-11-15	2021-11-26	North America / USA / Massachusetts
EPI_ISL_6754978	2021-11-15	2021-11-26	North America / USA / Massachusetts
EPI_ISL_6754976	2021-11-15	2021-11-26	North America / USA / Massachusetts
EPI_ISL_6754975	2021-11-15	2021-11-26	North America / USA / Massachusetts
EPI_ISL_6754974	2021-11-15	2021-11-26	North America / USA / Massachusetts
EPI_ISL_6754965	2021-11-15	2021-11-26	North America / USA / Massachusetts
EPI_ISL_6754964	2021-11-15	2021-11-26	North America / USA / Massachusetts
EPI_ISL_6754955	2021-11-15	2021-11-26	North America / USA / Massachusetts
EPI_ISL_6754951	2021-11-15	2021-11-26	North America / USA / Massachusetts
EPI_ISL_6754946	2021-11-15	2021-11-26	North America / USA / Massachusetts
EPI_ISL_6754928	2021-11-15	2021-11-26	North America / USA / Massachusetts
EPI_ISL_6754927	2021-11-15	2021-11-26	North America / USA / Massachusetts
EPI_ISL_6754925	2021-11-15	2021-11-26	North America / USA / Massachusetts
EPI_ISL_6754923	2021-11-15	2021-11-26	North America / USA / Massachusetts
EPI_ISL_6754922	2021-11-15	2021-11-26	North America / USA / Massachusetts
EPI_ISL_6754999	2021-11-15	2021-11-26	North America / USA / Massachusetts
EPI_ISL_6754920	2021-11-15	2021-11-26	North America / USA / Massachusetts
EPI_ISL_6755005	2021-11-15	2021-11-26	North America / USA / Massachusetts
EPI_ISL_6755025	2021-11-15	2021-11-26	North America / USA / Massachusetts
EPI_ISL_6755108	2021-11-15	2021-11-26	North America / USA / Massachusetts
EPI_ISL_6755107	2021-11-15	2021-11-26	North America / USA / Massachusetts
EPI_ISL_6755106	2021-11-15	2021-11-26	North America / USA / Massachusetts
EPI_ISL_6755098	2021-11-15	2021-11-26	North America / USA / Massachusetts
EPI_ISL_6755094	2021-11-15	2021-11-26	North America / USA / Massachusetts
EPI_ISL_6755090	2021-11-15	2021-11-26	North America / USA / Massachusetts
EPI_ISL_6755086	2021-11-15	2021-11-26	North America / USA / Massachusetts
EPI_ISL_6755085	2021-11-15	2021-11-26	North America / USA / Massachusetts
EPI_ISL_6755072	2021-11-15	2021-11-26	North America / USA / Massachusetts
EPI_ISL_6755071	2021-11-15	2021-11-26	North America / USA / Massachusetts
EPI_ISL_6755066	2021-11-15	2021-11-26	North America / USA / Massachusetts
EPI_ISL_6755055	2021-11-15	2021-11-26	North America / USA / Massachusetts
EPI_ISL_6755054	2021-11-15	2021-11-26	North America / USA / Massachusetts
EPI_ISL_6755049	2021-11-15	2021-11-26	North America / USA / Massachusetts
EPI_ISL_6755048	2021-11-15	2021-11-26	North America / USA / Massachusetts
EPI_ISL_6755020	2021-11-15	2021-11-26	North America / USA / Massachusetts
EPI_ISL_6754807	2021-11-15	2021-11-26	North America / USA / Massachusetts
EPI_ISL_6754918	2021-11-15	2021-11-26	North America / USA / Massachusetts
EPI_ISL_6754915	2021-11-15	2021-11-26	North America / USA / Massachusetts
EPI_ISL_6754844	2021-11-15	2021-11-26	North America / USA / Massachusetts
EPI_ISL_6754842	2021-11-15	2021-11-26	North America / USA / Massachusetts
EPI_ISL_6754839	2021-11-15	2021-11-26	North America / USA / Massachusetts
EPI_ISL_6754838	2021-11-15	2021-11-26	North America / USA / Massachusetts
EPI_ISL_6754836	2021-11-15	2021-11-26	North America / USA / Massachusetts
EPI_ISL_6754834	2021-11-15	2021-11-26	North America / USA / Massachusetts
EPI_ISL_6754828	2021-11-15	2021-11-26	North America / USA / Massachusetts
EPI_ISL_6754827	2021-11-15	2021-11-26	North America / USA / Massachusetts
EPI_ISL_6754826	2021-11-15	2021-11-26	North America / USA / Massachusetts
EPI_ISL_6754823	2021-11-15	2021-11-26	North America / USA / Massachusetts
EPI_ISL_6754819	2021-11-15	2021-11-26	North America / USA / Massachusetts
EPI_ISL_6754818	2021-11-15	2021-11-26	North America / USA / Massachusetts
EPI_ISL_6754815	2021-11-15	2021-11-26	North America / USA / Massachusetts
EPI_ISL_6754814	2021-11-15	2021-11-26	North America / USA / Massachusetts
EPI_ISL_6754810	2021-11-15	2021-11-26	North America / USA / Massachusetts
EPI_ISL_6754846	2021-11-15	2021-11-26	North America / USA / Massachusetts
EPI_ISL_6754916	2021-11-15	2021-11-26	North America / USA / Massachusetts
EPI_ISL_6754850	2021-11-15	2021-11-26	North America / USA / Massachusetts
EPI_ISL_6754852	2021-11-15	2021-11-26	North America / USA / Massachusetts
EPI_ISL_6754908	2021-11-15	2021-11-26	North America / USA / Massachusetts
EPI_ISL_6754906	2021-11-15	2021-11-26	North America / USA / Massachusetts
EPI_ISL_6754904	2021-11-15	2021-11-26	North America / USA / Massachusetts
EPI_ISL_6754901	2021-11-15	2021-11-26	North America / USA / Massachusetts
EPI_ISL_6754900	2021-11-15	2021-11-26	North America / USA / Massachusetts
EPI_ISL_6754885	2021-11-15	2021-11-26	North America / USA / Massachusetts
EPI_ISL_6754884	2021-11-15	2021-11-26	North America / USA / Massachusetts
EPI_ISL_6754877	2021-11-15	2021-11-26	North America / USA / Massachusetts
EPI_ISL_6754876	2021-11-15	2021-11-26	North America / USA / Massachusetts
EPI_ISL_6754871	2021-11-15	2021-11-26	North America / USA / Massachusetts
EPI_ISL_6754869	2021-11-15	2021-11-26	North America / USA / Massachusetts
EPI_ISL_6754866	2021-11-15	2021-11-26	North America / USA / Massachusetts
EPI_ISL_6754863	2021-11-15	2021-11-26	North America / USA / Massachusetts
EPI_ISL_6754858	2021-11-15	2021-11-26	North America / USA / Massachusetts
EPI_ISL_6754857	2021-11-15	2021-11-26	North America / USA / Massachusetts
EPI_ISL_6754851	2021-11-15	2021-11-26	North America / USA / Massachusetts
EPI_ISL_6754482	2021-11-15	2021-11-26	North America / USA / Massachusetts
EPI_ISL_6754522	2021-11-15	2021-11-26	North America / USA / Massachusetts
EPI_ISL_6755525	2021-11-15	2021-11-26	North America / USA / Massachusetts
EPI_ISL_6755459	2021-11-15	2021-11-26	North America / USA / Massachusetts
EPI_ISL_6755437	2021-11-15	2021-11-26	North America / USA / Massachusetts
EPI_ISL_6755421	2021-11-15	2021-11-26	North America / USA / Massachusetts
EPI_ISL_6755427	2021-11-15	2021-11-26	North America / USA / Massachusetts
EPI_ISL_6755533	2021-11-15	2021-11-26	North America / USA / Massachusetts
EPI_ISL_6755537	2021-11-15	2021-11-26	North America / USA / Massachusetts
EPI_ISL_6755451	2021-11-15	2021-11-26	North America / USA / Massachusetts
EPI_ISL_6754467	2021-11-15	2021-11-26	North America / USA / Massachusetts
EPI_ISL_6754477	2021-11-15	2021-11-26	North America / USA / Massachusetts
EPI_ISL_6754478	2021-11-15	2021-11-26	North America / USA / Connecticut
EPI_ISL_6754480	2021-11-15	2021-11-26	North America / USA / Connecticut
EPI_ISL_6754993	2021-11-15	2021-11-26	North America / USA / Massachusetts
EPI_ISL_6755737	2021-11-15	2021-11-26	North America / USA / Vermont
EPI_ISL_6754481	2021-11-15	2021-11-26	North America / USA / Massachusetts
EPI_ISL_6754465	2021-11-15	2021-11-26	North America / USA / Massachusetts
EPI_ISL_6755445	2021-11-15	2021-11-26	North America / USA / Massachusetts
EPI_ISL_6755474	2021-11-15	2021-11-26	North America / USA / Massachusetts
EPI_ISL_6754474	2021-11-15	2021-11-26	North America / USA / Connecticut
EPI_ISL_6754989	2021-11-15	2021-11-26	North America / USA / Massachusetts
EPI_ISL_6754980	2021-11-15	2021-11-26	North America / USA / Massachusetts
EPI_ISL_6754987	2021-11-15	2021-11-26	North America / USA / Massachusetts
EPI_ISL_6754996	2021-11-15	2021-11-26	North America / USA / Massachusetts
EPI_ISL_6755401	2021-11-15	2021-11-26	North America / USA / Massachusetts
EPI_ISL_6755411	2021-11-15	2021-11-26	North America / USA / Massachusetts
EPI_ISL_6754924	2021-11-15	2021-11-26	North America / USA / Massachusetts
EPI_ISL_6755519	2021-11-15	2021-11-26	North America / USA / Massachusetts
EPI_ISL_6754972	2021-11-15	2021-11-26	North America / USA / Massachusetts
EPI_ISL_6755492	2021-11-15	2021-11-26	North America / USA / Massachusetts
EPI_ISL_6755499	2021-11-15	2021-11-26	North America / USA / Massachusetts
EPI_ISL_6755484	2021-11-15	2021-11-26	North America / USA / Massachusetts
EPI_ISL_6755478	2021-11-15	2021-11-26	North America / USA / Massachusetts
EPI_ISL_6754971	2021-11-15	2021-11-26	North America / USA / Massachusetts
EPI_ISL_6755468	2021-11-15	2021-11-26	North America / USA / Massachusetts
EPI_ISL_6755391	2021-11-15	2021-11-26	North America / USA / Massachusetts
EPI_ISL_6754930	2021-11-15	2021-11-26	North America / USA / Massachusetts
EPI_ISL_6755523	2021-11-15	2021-11-26	North America / USA / Massachusetts
EPI_ISL_6754990	2021-11-15	2021-11-26	North America / USA / Massachusetts
EPI_ISL_6755581	2021-11-15	2021-11-26	North America / USA / New Hampshire
EPI_ISL_6755589	2021-11-15	2021-11-26	North America / USA / New Hampshire
EPI_ISL_6755591	2021-11-15	2021-11-26	North America / USA / New Hampshire
EPI_ISL_6755585	2021-11-15	2021-11-26	North America / USA / New Hampshire
EPI_ISL_6754931	2021-11-15	2021-11-26	North America / USA / Massachusetts
EPI_ISL_6754944	2021-11-15	2021-11-26	North America / USA / Massachusetts
EPI_ISL_6754937	2021-11-15	2021-11-26	North America / USA / Massachusetts
EPI_ISL_6755583	2021-11-15	2021-11-26	North America / USA / New Hampshire
EPI_ISL_6755488	2021-11-15	2021-11-26	North America / USA / Massachusetts
EPI_ISL_6755569	2021-11-15	2021-11-26	North America / USA / New Hampshire
EPI_ISL_6755577	2021-11-15	2021-11-26	North America / USA / New Hampshire
EPI_ISL_6755563	2021-11-15	2021-11-26	North America / USA / New Hampshire
EPI_ISL_6754936	2021-11-15	2021-11-26	North America / USA / Massachusetts
EPI_ISL_6754941	2021-11-15	2021-11-26	North America / USA / Massachusetts
EPI_ISL_6755557	2021-11-15	2021-11-26	North America / USA / Maine
EPI_ISL_6755561	2021-11-15	2021-11-26	North America / USA / New Hampshire
EPI_ISL_6754947	2021-11-15	2021-11-26	North America / USA / Massachusetts
EPI_ISL_6755595	2021-11-15	2021-11-26	North America / USA / New Hampshire
EPI_ISL_6755608	2021-11-15	2021-11-26	North America / USA / Rhode Island
EPI_ISL_6755480	2021-11-15	2021-11-26	North America / USA / Massachusetts
EPI_ISL_6754722	2021-11-15	2021-11-26	North America / USA / Massachusetts
EPI_ISL_6755599	2021-11-15	2021-11-26	North America / USA / New Hampshire
EPI_ISL_6754552	2021-11-15	2021-11-26	North America / USA / Massachusetts
EPI_ISL_6754962	2021-11-15	2021-11-26	North America / USA / Massachusetts
EPI_ISL_6755188	2021-11-15	2021-11-26	North America / USA / Massachusetts
EPI_ISL_6755549	2021-11-15	2021-11-26	North America / USA / Massachusetts
EPI_ISL_6754938	2021-11-15	2021-11-26	North America / USA / Massachusetts
EPI_ISL_6755160	2021-11-15	2021-11-26	North America / USA / Massachusetts
EPI_ISL_6755177	2021-11-15	2021-11-26	North America / USA / Massachusetts
EPI_ISL_6755447	2021-11-15	2021-11-26	North America / USA / Massachusetts
EPI_ISL_6755184	2021-11-15	2021-11-26	North America / USA / Massachusetts
EPI_ISL_6754969	2021-11-15	2021-11-26	North America / USA / Massachusetts
EPI_ISL_6754490	2021-11-15	2021-11-26	North America / USA / Massachusetts
EPI_ISL_6754499	2021-11-15	2021-11-26	North America / USA / Massachusetts
EPI_ISL_6754945	2021-11-15	2021-11-26	North America / USA / Massachusetts
EPI_ISL_6755555	2021-11-15	2021-11-26	North America / USA / Massachusetts
EPI_ISL_6795147	2021-11-15	2021-11-27	North America / USA / Idaho
EPI_ISL_6801186	2021-11-14	2021-11-27	North America / USA / Massachusetts
EPI_ISL_6794964	2021-11-14	2021-11-27	North America / USA / Idaho
EPI_ISL_6794268	2021-11-14	2021-11-27	North America / USA / Connecticut
EPI_ISL_6795122	2021-11-14	2021-11-27	North America / USA / Idaho
EPI_ISL_6795142	2021-11-14	2021-11-27	North America / USA / Idaho
EPI_ISL_6795562	2021-11-14	2021-11-27	North America / USA / North Carolina
EPI_ISL_6800313	2021-11-14	2021-11-27	North America / USA / Massachusetts
EPI_ISL_6800334	2021-11-14	2021-11-27	North America / USA / Massachusetts
EPI_ISL_6795561	2021-11-14	2021-11-27	North America / USA / North Carolina
EPI_ISL_6794261	2021-11-14	2021-11-27	North America / USA / Delaware
EPI_ISL_6795560	2021-11-14	2021-11-27	North America / USA / North Carolina
EPI_ISL_6794263	2021-11-14	2021-11-27	North America / USA / Delaware
EPI_ISL_6795565	2021-11-14	2021-11-27	North America / USA / North Carolina
EPI_ISL_6794258	2021-11-14	2021-11-27	North America / USA / Connecticut
EPI_ISL_6794264	2021-11-14	2021-11-27	North America / USA / Connecticut
EPI_ISL_6794265	2021-11-14	2021-11-27	North America / USA / Connecticut
EPI_ISL_6794267	2021-11-14	2021-11-27	North America / USA / Connecticut
EPI_ISL_6795559	2021-11-14	2021-11-27	North America / USA / North Carolina
EPI_ISL_6794259	2021-11-14	2021-11-27	North America / USA / Connecticut
EPI_ISL_6802474	2021-11-14	2021-11-27	North America / USA / Massachusetts
EPI_ISL_6802759	2021-11-14	2021-11-27	North America / USA / Massachusetts
EPI_ISL_6801629	2021-11-14	2021-11-27	North America / USA / Massachusetts
EPI_ISL_6801432	2021-11-14	2021-11-27	North America / USA / Massachusetts
EPI_ISL_6800681	2021-11-14	2021-11-27	North America / USA / Massachusetts
EPI_ISL_6800624	2021-11-14	2021-11-27	North America / USA / Massachusetts
EPI_ISL_6795564	2021-11-14	2021-11-27	North America / USA / North Carolina
EPI_ISL_6795563	2021-11-14	2021-11-27	North America / USA / North Carolina
EPI_ISL_6794927	2021-11-15	2021-11-27	North America / USA / Montana / Glacier County
EPI_ISL_6800572	2021-11-14	2021-11-27	North America / USA / Massachusetts
EPI_ISL_6794262	2021-11-14	2021-11-27	North America / USA / Delaware
EPI_ISL_6801739	2021-11-14	2021-11-27	North America / USA / Massachusetts
EPI_ISL_6800738	2021-11-14	2021-11-27	North America / USA / Massachusetts
EPI_ISL_6801079	2021-11-14	2021-11-27	North America / USA / Massachusetts
EPI_ISL_6803743	2021-11-14	2021-11-27	North America / USA / Massachusetts
EPI_ISL_6794270	2021-11-14	2021-11-27	North America / USA / Connecticut
EPI_ISL_6800457	2021-11-14	2021-11-27	North America / USA / Massachusetts
EPI_ISL_6794928	2021-11-15	2021-11-27	North America / USA / Montana / Glacier County
EPI_ISL_6794935	2021-11-15	2021-11-27	North America / USA / Montana / Mccone County
EPI_ISL_6794936	2021-11-15	2021-11-27	North America / USA / Montana / Lewis And Clark County
EPI_ISL_6801846	2021-11-14	2021-11-27	North America / USA / Massachusetts
EPI_ISL_6802375	2021-11-14	2021-11-27	North America / USA / Massachusetts
EPI_ISL_6802412	2021-11-14	2021-11-27	North America / USA / Massachusetts
EPI_ISL_6802500	2021-11-14	2021-11-27	North America / USA / Massachusetts
EPI_ISL_6802518	2021-11-14	2021-11-27	North America / USA / Massachusetts
EPI_ISL_6802704	2021-11-14	2021-11-27	North America / USA / Massachusetts
EPI_ISL_6803242	2021-11-14	2021-11-27	North America / USA / Massachusetts
EPI_ISL_6803280	2021-11-14	2021-11-27	North America / USA / Massachusetts
EPI_ISL_6803726	2021-11-14	2021-11-27	North America / USA / Massachusetts
EPI_ISL_6803759	2021-11-14	2021-11-27	North America / USA / Massachusetts
EPI_ISL_6803859	2021-11-14	2021-11-27	North America / USA / New Hampshire
EPI_ISL_6795132	2021-11-15	2021-11-27	North America / USA / Idaho
EPI_ISL_6794956	2021-11-15	2021-11-27	North America / USA / Idaho
EPI_ISL_6794942	2021-11-15	2021-11-27	North America / USA / Montana / Glacier County
EPI_ISL_6794941	2021-11-15	2021-11-27	North America / USA / Montana / Roosevelt County
EPI_ISL_6794959	2021-11-14	2021-11-27	North America / USA / Idaho
EPI_ISL_6803593	2021-11-14	2021-11-27	North America / USA / Massachusetts
EPI_ISL_6794962	2021-11-14	2021-11-27	North America / USA / Idaho
EPI_ISL_6795125	2021-11-14	2021-11-27	North America / USA / Idaho
EPI_ISL_6794963	2021-11-14	2021-11-27	North America / USA / Idaho
EPI_ISL_6794940	2021-11-14	2021-11-27	North America / USA / Montana
EPI_ISL_6794939	2021-11-14	2021-11-27	North America / USA / Montana
EPI_ISL_6794559	2021-11-14	2021-11-27	North America / USA / Louisiana / Caddo Parish
EPI_ISL_6794266	2021-11-14	2021-11-27	North America / USA / Connecticut
EPI_ISL_6801667	2021-11-14	2021-11-27	North America / USA / Massachusetts
EPI_ISL_6801674	2021-11-14	2021-11-27	North America / USA / Massachusetts
EPI_ISL_6802984	2021-11-14	2021-11-27	North America / USA / Massachusetts
EPI_ISL_6801877	2021-11-14	2021-11-27	North America / USA / Massachusetts
EPI_ISL_6800612	2021-11-14	2021-11-27	North America / USA / Massachusetts
EPI_ISL_6802448	2021-11-14	2021-11-27	North America / USA / Massachusetts
EPI_ISL_6795124	2021-11-15	2021-11-27	North America / USA / Idaho
EPI_ISL_6795113	2021-11-15	2021-11-27	North America / USA / Idaho
EPI_ISL_6795510	2021-11-14	2021-11-27	North America / USA / North Carolina
EPI_ISL_6800362	2021-11-14	2021-11-27	North America / USA / Massachusetts
EPI_ISL_6794965	2021-11-14	2021-11-27	North America / USA / Idaho
EPI_ISL_6802957	2021-11-14	2021-11-27	North America / USA / Massachusetts
EPI_ISL_6802808	2021-11-14	2021-11-27	North America / USA / Massachusetts
EPI_ISL_6795139	2021-11-14	2021-11-27	North America / USA / Idaho
EPI_ISL_6803841	2021-11-14	2021-11-27	North America / USA / New Hampshire
EPI_ISL_6802565	2021-11-14	2021-11-27	North America / USA / Massachusetts
EPI_ISL_6802581	2021-11-14	2021-11-27	North America / USA / Massachusetts
EPI_ISL_6803058	2021-11-14	2021-11-27	North America / USA / Massachusetts
EPI_ISL_6803089	2021-11-14	2021-11-27	North America / USA / Massachusetts
EPI_ISL_6803393	2021-11-14	2021-11-27	North America / USA / Massachusetts
EPI_ISL_6800861	2021-11-14	2021-11-27	North America / USA / Massachusetts
EPI_ISL_6803919	2021-11-14	2021-11-27	North America / USA / New Hampshire
EPI_ISL_6802627	2021-11-14	2021-11-27	North America / USA / Massachusetts
EPI_ISL_6803109	2021-11-14	2021-11-27	North America / USA / Massachusetts
EPI_ISL_6800906	2021-11-14	2021-11-27	North America / USA / Massachusetts
EPI_ISL_6801408	2021-11-14	2021-11-27	North America / USA / Massachusetts
EPI_ISL_6801428	2021-11-14	2021-11-27	North America / USA / Massachusetts
EPI_ISL_6803220	2021-11-14	2021-11-27	North America / USA / Massachusetts
EPI_ISL_6802606	2021-11-14	2021-11-27	North America / USA / Massachusetts
EPI_ISL_6801940	2021-11-14	2021-11-27	North America / USA / Massachusetts
EPI_ISL_6814796	2021-11-14	2021-11-28	North America / USA / Oregon
EPI_ISL_6812995	2021-11-15	2021-11-28	North America / USA / New York / New York City
EPI_ISL_6813019	2021-11-15	2021-11-28	North America / USA / New York / New York City
EPI_ISL_6812999	2021-11-14	2021-11-28	North America / USA / New York / New York City
EPI_ISL_6813016	2021-11-14	2021-11-28	North America / USA / New York / New York City
EPI_ISL_6813026	2021-11-14	2021-11-28	North America / USA / New York / New York City
EPI_ISL_6813036	2021-11-14	2021-11-28	North America / USA / New York / New York City
EPI_ISL_6813047	2021-11-15	2021-11-28	North America / USA / New York / New York City
EPI_ISL_6813027	2021-11-15	2021-11-28	North America / USA / New York / New York City
EPI_ISL_6814805	2021-11-14	2021-11-28	North America / USA / Oregon
EPI_ISL_6813037	2021-11-14	2021-11-28	North America / USA / New York / New York City
EPI_ISL_6812984	2021-11-15	2021-11-28	North America / USA / New York / New York City
EPI_ISL_6812997	2021-11-15	2021-11-28	North America / USA / New York / New York City
EPI_ISL_6813009	2021-11-15	2021-11-28	North America / USA / New York / New York City
EPI_ISL_6813024	2021-11-15	2021-11-28	North America / USA / New York / New York City
EPI_ISL_6813020	2021-11-15	2021-11-28	North America / USA / New York / New York City
EPI_ISL_6813023	2021-11-15	2021-11-28	North America / USA / New York / New York City
EPI_ISL_6813039	2021-11-15	2021-11-28	North America / USA / New York / New York City
EPI_ISL_6813045	2021-11-15	2021-11-28	North America / USA / New York / New York City
EPI_ISL_6813044	2021-11-15	2021-11-28	North America / USA / New York / New York City
EPI_ISL_6812996	2021-11-15	2021-11-28	North America / USA / New York / New York City
EPI_ISL_6813006	2021-11-15	2021-11-28	North America / USA / New York / New York City
EPI_ISL_6813003	2021-11-14	2021-11-28	North America / USA / New York / New York City
EPI_ISL_6814797	2021-11-14	2021-11-28	North America / USA / Oregon
EPI_ISL_6814798	2021-11-14	2021-11-28	North America / USA / Oregon
EPI_ISL_6814794	2021-11-14	2021-11-28	North America / USA / Oregon
EPI_ISL_6812991	2021-11-14	2021-11-28	North America / USA / New York / New York City
EPI_ISL_6814788	2021-11-14	2021-11-28	North America / USA / Oregon / Lincoln County
EPI_ISL_6813061	2021-11-14	2021-11-28	North America / USA / New York / New York City
EPI_ISL_6813032	2021-11-14	2021-11-28	North America / USA / New York / New York City
EPI_ISL_6813029	2021-11-15	2021-11-28	North America / USA / New York / New York City
EPI_ISL_6813022	2021-11-15	2021-11-28	North America / USA / New York / New York City
EPI_ISL_6814803	2021-11-15	2021-11-28	North America / USA / Oregon
EPI_ISL_6813063	2021-11-15	2021-11-28	North America / USA / New York / New York City
EPI_ISL_6812990	2021-11-14	2021-11-28	North America / USA / New York / New York City
EPI_ISL_6814787	2021-11-15	2021-11-28	North America / USA / Oregon / Clackamas County
EPI_ISL_6860797	2021-11-14	2021-11-29	North America / USA / Massachusetts
EPI_ISL_6860788	2021-11-14	2021-11-29	North America / USA / Montana
EPI_ISL_6860814	2021-11-14	2021-11-29	North America / USA / Massachusetts
EPI_ISL_6856568	2021-11-14	2021-11-29	North America / USA / Mississippi
EPI_ISL_6860787	2021-11-14	2021-11-29	North America / USA / Montana
EPI_ISL_6860825	2021-11-14	2021-11-29	North America / USA / Massachusetts
EPI_ISL_6829456	2021-11-15	2021-11-29	North America / USA / Vermont
EPI_ISL_6829276	2021-11-15	2021-11-29	North America / USA / Vermont
EPI_ISL_6828798	2021-11-15	2021-11-29	North America / USA / Massachusetts
EPI_ISL_6828333	2021-11-15	2021-11-29	North America / USA / Colorado
EPI_ISL_6829361	2021-11-15	2021-11-29	North America / USA / Vermont
EPI_ISL_6828368	2021-11-15	2021-11-29	North America / USA / Massachusetts
EPI_ISL_6828576	2021-11-15	2021-11-29	North America / USA / Massachusetts
EPI_ISL_6828796	2021-11-15	2021-11-29	North America / USA / Massachusetts
EPI_ISL_6828860	2021-11-15	2021-11-29	North America / USA / Massachusetts
EPI_ISL_6828873	2021-11-15	2021-11-29	North America / USA / Massachusetts
EPI_ISL_6828351	2021-11-15	2021-11-29	North America / USA / Colorado
EPI_ISL_6828898	2021-11-15	2021-11-29	North America / USA / Massachusetts
EPI_ISL_6829031	2021-11-15	2021-11-29	North America / USA / Massachusetts
EPI_ISL_6829055	2021-11-15	2021-11-29	North America / USA / Massachusetts
EPI_ISL_6829099	2021-11-15	2021-11-29	North America / USA / New Hampshire
EPI_ISL_6829169	2021-11-15	2021-11-29	North America / USA / Vermont
EPI_ISL_6829177	2021-11-15	2021-11-29	North America / USA / Vermont
EPI_ISL_6829183	2021-11-15	2021-11-29	North America / USA / Vermont
EPI_ISL_6829205	2021-11-15	2021-11-29	North America / USA / Vermont
EPI_ISL_6828911	2021-11-15	2021-11-29	North America / USA / Massachusetts
EPI_ISL_6828443	2021-11-15	2021-11-29	North America / USA / Massachusetts
EPI_ISL_6828459	2021-11-15	2021-11-29	North America / USA / Massachusetts
EPI_ISL_6828417	2021-11-15	2021-11-29	North America / USA / Massachusetts
EPI_ISL_6828729	2021-11-15	2021-11-29	North America / USA / Massachusetts
EPI_ISL_6829116	2021-11-15	2021-11-29	North America / USA / Massachusetts
EPI_ISL_6829163	2021-11-15	2021-11-29	North America / USA / Vermont
EPI_ISL_6829157	2021-11-15	2021-11-29	North America / USA / New Hampshire
EPI_ISL_6828640	2021-11-15	2021-11-29	North America / USA / Massachusetts
EPI_ISL_6829084	2021-11-15	2021-11-29	North America / USA / Massachusetts
EPI_ISL_6829069	2021-11-15	2021-11-29	North America / USA / Massachusetts
EPI_ISL_6829047	2021-11-15	2021-11-29	North America / USA / Massachusetts
EPI_ISL_6829018	2021-11-15	2021-11-29	North America / USA / Massachusetts
EPI_ISL_6828552	2021-11-15	2021-11-29	North America / USA / Massachusetts
EPI_ISL_6828559	2021-11-15	2021-11-29	North America / USA / Massachusetts
EPI_ISL_6828544	2021-11-15	2021-11-29	North America / USA / Massachusetts
EPI_ISL_6828535	2021-11-15	2021-11-29	North America / USA / Massachusetts
EPI_ISL_6828578	2021-11-15	2021-11-29	North America / USA / Massachusetts
EPI_ISL_6828566	2021-11-15	2021-11-29	North America / USA / Massachusetts
EPI_ISL_6828428	2021-11-15	2021-11-29	North America / USA / Massachusetts
EPI_ISL_6828410	2021-11-15	2021-11-29	North America / USA / Massachusetts
EPI_ISL_6829208	2021-11-15	2021-11-29	North America / USA / Vermont
EPI_ISL_6829217	2021-11-15	2021-11-29	North America / USA / Vermont
EPI_ISL_6828457	2021-11-15	2021-11-29	North America / USA / Massachusetts
EPI_ISL_6828654	2021-11-15	2021-11-29	North America / USA / Massachusetts
EPI_ISL_6829403	2021-11-15	2021-11-29	North America / USA / Vermont
EPI_ISL_6829409	2021-11-15	2021-11-29	North America / USA / Vermont
EPI_ISL_6829426	2021-11-15	2021-11-29	North America / USA / Vermont
EPI_ISL_6829429	2021-11-15	2021-11-29	North America / USA / Vermont
EPI_ISL_6829436	2021-11-15	2021-11-29	North America / USA / Vermont
EPI_ISL_6829439	2021-11-15	2021-11-29	North America / USA / Vermont
EPI_ISL_6829446	2021-11-15	2021-11-29	North America / USA / Vermont
EPI_ISL_6829401	2021-11-15	2021-11-29	North America / USA / Vermont
EPI_ISL_6829461	2021-11-15	2021-11-29	North America / USA / Vermont
EPI_ISL_6829468	2021-11-15	2021-11-29	North America / USA / Vermont
EPI_ISL_6829477	2021-11-15	2021-11-29	North America / USA / Vermont
EPI_ISL_6829478	2021-11-15	2021-11-29	North America / USA / Vermont
EPI_ISL_6829487	2021-11-15	2021-11-29	North America / USA / Vermont
EPI_ISL_6856546	2021-11-15	2021-11-29	North America / USA / Mississippi
EPI_ISL_6856590	2021-11-15	2021-11-29	North America / USA / Mississippi
EPI_ISL_6860823	2021-11-15	2021-11-29	North America / USA / Massachusetts
EPI_ISL_6829465	2021-11-15	2021-11-29	North America / USA / Vermont
EPI_ISL_6829398	2021-11-15	2021-11-29	North America / USA / Vermont
EPI_ISL_6829388	2021-11-15	2021-11-29	North America / USA / Vermont
EPI_ISL_6829372	2021-11-15	2021-11-29	North America / USA / Vermont
EPI_ISL_6828655	2021-11-15	2021-11-29	North America / USA / Massachusetts
EPI_ISL_6828851	2021-11-15	2021-11-29	North America / USA / Massachusetts
EPI_ISL_6828892	2021-11-15	2021-11-29	North America / USA / Massachusetts
EPI_ISL_6829213	2021-11-15	2021-11-29	North America / USA / Vermont
EPI_ISL_6829223	2021-11-15	2021-11-29	North America / USA / Vermont
EPI_ISL_6829224	2021-11-15	2021-11-29	North America / USA / Vermont
EPI_ISL_6829231	2021-11-15	2021-11-29	North America / USA / Vermont
EPI_ISL_6829233	2021-11-15	2021-11-29	North America / USA / Vermont
EPI_ISL_6829268	2021-11-15	2021-11-29	North America / USA / Vermont
EPI_ISL_6829279	2021-11-15	2021-11-29	North America / USA / Vermont
EPI_ISL_6829284	2021-11-15	2021-11-29	North America / USA / Vermont
EPI_ISL_6829296	2021-11-15	2021-11-29	North America / USA / Vermont
EPI_ISL_6829307	2021-11-15	2021-11-29	North America / USA / Vermont
EPI_ISL_6829318	2021-11-15	2021-11-29	North America / USA / Vermont
EPI_ISL_6829347	2021-11-15	2021-11-29	North America / USA / Vermont
EPI_ISL_6829357	2021-11-15	2021-11-29	North America / USA / Vermont
EPI_ISL_6829362	2021-11-15	2021-11-29	North America / USA / Vermont
EPI_ISL_6828598	2021-11-15	2021-11-29	North America / USA / Massachusetts
EPI_ISL_6829215	2021-11-15	2021-11-29	North America / USA / Vermont
EPI_ISL_6828394	2021-11-15	2021-11-29	North America / USA / Massachusetts
EPI_ISL_6829383	2021-11-15	2021-11-29	North America / USA / Vermont
EPI_ISL_6856549	2021-11-15	2021-11-29	North America / USA / Mississippi
EPI_ISL_6856544	2021-11-15	2021-11-29	North America / USA / Mississippi
EPI_ISL_6856545	2021-11-15	2021-11-29	North America / USA / Mississippi
EPI_ISL_6856547	2021-11-15	2021-11-29	North America / USA / Mississippi
EPI_ISL_6856569	2021-11-15	2021-11-29	North America / USA / Mississippi
EPI_ISL_6856585	2021-11-15	2021-11-29	North America / USA / Mississippi
EPI_ISL_6856588	2021-11-15	2021-11-29	North America / USA / Mississippi
EPI_ISL_6829242	2021-11-15	2021-11-29	North America / USA / Vermont
EPI_ISL_6829488	2021-11-15	2021-11-29	North America / USA / Vermont
EPI_ISL_6856548	2021-11-15	2021-11-29	North America / USA / Mississippi
EPI_ISL_6829450	2021-11-15	2021-11-29	North America / USA / Vermont
EPI_ISL_6829455	2021-11-15	2021-11-29	North America / USA / Vermont
EPI_ISL_6829457	2021-11-15	2021-11-29	North America / USA / Vermont
EPI_ISL_6829448	2021-11-15	2021-11-29	North America / USA / Vermont
EPI_ISL_6829428	2021-11-15	2021-11-29	North America / USA / Vermont
EPI_ISL_6829411	2021-11-15	2021-11-29	North America / USA / Vermont
EPI_ISL_6829414	2021-11-15	2021-11-29	North America / USA / Vermont
EPI_ISL_6829416	2021-11-15	2021-11-29	North America / USA / Vermont
EPI_ISL_6829345	2021-11-15	2021-11-29	North America / USA / Vermont
EPI_ISL_6829330	2021-11-15	2021-11-29	North America / USA / Vermont
EPI_ISL_6829452	2021-11-15	2021-11-29	North America / USA / Vermont
EPI_ISL_6829331	2021-11-15	2021-11-29	North America / USA / Vermont
EPI_ISL_6856550	2021-11-15	2021-11-29	North America / USA / Mississippi
EPI_ISL_6856557	2021-11-15	2021-11-29	North America / USA / Mississippi
EPI_ISL_6860807	2021-11-15	2021-11-29	North America / USA / Massachusetts
EPI_ISL_6860805	2021-11-15	2021-11-29	North America / USA / Massachusetts
EPI_ISL_6860824	2021-11-15	2021-11-29	North America / USA / Massachusetts
EPI_ISL_6860819	2021-11-15	2021-11-29	North America / USA / Massachusetts
EPI_ISL_6860821	2021-11-15	2021-11-29	North America / USA / Massachusetts
EPI_ISL_6860820	2021-11-15	2021-11-29	North America / USA / Massachusetts
EPI_ISL_6860822	2021-11-15	2021-11-29	North America / USA / Massachusetts
EPI_ISL_6860778	2021-11-15	2021-11-29	North America / USA / Montana
EPI_ISL_6860768	2021-11-15	2021-11-29	North America / USA / Montana
EPI_ISL_6856558	2021-11-15	2021-11-29	North America / USA / Mississippi
EPI_ISL_6860794	2021-11-15	2021-11-29	North America / USA / Massachusetts
EPI_ISL_6860786	2021-11-15	2021-11-29	North America / USA / Montana / Flathead County
EPI_ISL_6860780	2021-11-15	2021-11-29	North America / USA / Montana
EPI_ISL_6828616	2021-11-15	2021-11-29	North America / USA / Massachusetts
EPI_ISL_6861986	2021-11-15	2021-11-29	North America / USA / Wisconsin / Milwaukee County
EPI_ISL_6861987	2021-11-15	2021-11-29	North America / USA / Wisconsin / Waukesha County
EPI_ISL_6861985	2021-11-15	2021-11-29	North America / USA / Wisconsin / Milwaukee County
EPI_ISL_6861991	2021-11-15	2021-11-29	North America / USA / Wisconsin / Milwaukee County
EPI_ISL_6856551	2021-11-15	2021-11-29	North America / USA / Mississippi
EPI_ISL_6856552	2021-11-15	2021-11-29	North America / USA / Mississippi
EPI_ISL_6828572	2021-11-15	2021-11-29	North America / USA / Massachusetts
EPI_ISL_6829333	2021-11-15	2021-11-29	North America / USA / Vermont
EPI_ISL_6829486	2021-11-15	2021-11-29	North America / USA / Vermont
EPI_ISL_6829252	2021-11-15	2021-11-29	North America / USA / Vermont
EPI_ISL_6829377	2021-11-15	2021-11-29	North America / USA / Vermont
EPI_ISL_6829335	2021-11-15	2021-11-29	North America / USA / Vermont
EPI_ISL_6828993	2021-11-15	2021-11-29	North America / USA / Massachusetts
EPI_ISL_6829315	2021-11-15	2021-11-29	North America / USA / Vermont
EPI_ISL_6829317	2021-11-15	2021-11-29	North America / USA / Vermont
EPI_ISL_6829305	2021-11-15	2021-11-29	North America / USA / Vermont
EPI_ISL_6829241	2021-11-15	2021-11-29	North America / USA / Vermont
EPI_ISL_6829225	2021-11-15	2021-11-29	North America / USA / Vermont
EPI_ISL_6829211	2021-11-15	2021-11-29	North America / USA / Vermont
EPI_ISL_6829210	2021-11-15	2021-11-29	North America / USA / Vermont
EPI_ISL_6829274	2021-11-15	2021-11-29	North America / USA / Vermont
EPI_ISL_6829262	2021-11-15	2021-11-29	North America / USA / Vermont
EPI_ISL_6829201	2021-11-15	2021-11-29	North America / USA / Vermont
EPI_ISL_6829196	2021-11-15	2021-11-29	North America / USA / Vermont
EPI_ISL_6829189	2021-11-15	2021-11-29	North America / USA / Vermont
EPI_ISL_6828924	2021-11-15	2021-11-29	North America / USA / Massachusetts
EPI_ISL_6829483	2021-11-15	2021-11-29	North America / USA / Vermont
EPI_ISL_6829470	2021-11-15	2021-11-29	North America / USA / Vermont
EPI_ISL_6829460	2021-11-15	2021-11-29	North America / USA / Vermont
EPI_ISL_6829371	2021-11-15	2021-11-29	North America / USA / Vermont
EPI_ISL_6828944	2021-11-15	2021-11-29	North America / USA / Massachusetts
EPI_ISL_6829404	2021-11-15	2021-11-29	North America / USA / Vermont
EPI_ISL_6829339	2021-11-15	2021-11-29	North America / USA / Vermont
EPI_ISL_6906572	2021-11-15	2021-11-30	North America / USA / Idaho
EPI_ISL_6906200	2021-11-15	2021-11-30	North America / USA / Colorado
EPI_ISL_6906201	2021-11-15	2021-11-30	North America / USA / Wyoming
EPI_ISL_6906209	2021-11-15	2021-11-30	North America / USA / Oregon
EPI_ISL_6906212	2021-11-15	2021-11-30	North America / USA / Washington
EPI_ISL_6906213	2021-11-15	2021-11-30	North America / USA / Oregon
EPI_ISL_6906219	2021-11-15	2021-11-30	North America / USA / Washington
EPI_ISL_6906220	2021-11-15	2021-11-30	North America / USA / Oregon
EPI_ISL_6906602	2021-11-15	2021-11-30	North America / USA / Oregon
EPI_ISL_6906234	2021-11-15	2021-11-30	North America / USA / Washington
EPI_ISL_6906237	2021-11-15	2021-11-30	North America / USA / New Mexico
EPI_ISL_6906239	2021-11-15	2021-11-30	North America / USA / Arizona
EPI_ISL_6906244	2021-11-15	2021-11-30	North America / USA / Arizona
EPI_ISL_6906253	2021-11-15	2021-11-30	North America / USA / Arizona
EPI_ISL_6906266	2021-11-15	2021-11-30	North America / USA / Arizona
EPI_ISL_6906274	2021-11-15	2021-11-30	North America / USA / Arizona
EPI_ISL_6906281	2021-11-15	2021-11-30	North America / USA / Washington
EPI_ISL_6906578	2021-11-15	2021-11-30	North America / USA / New Mexico
EPI_ISL_6906321	2021-11-15	2021-11-30	North America / USA / Kentucky
EPI_ISL_6906411	2021-11-15	2021-11-30	North America / USA / Michigan
EPI_ISL_6906507	2021-11-15	2021-11-30	North America / USA / Kentucky
EPI_ISL_6906544	2021-11-15	2021-11-30	North America / USA / West Virginia
EPI_ISL_6906545	2021-11-15	2021-11-30	North America / USA / West Virginia
EPI_ISL_6906580	2021-11-15	2021-11-30	North America / USA / New Mexico
EPI_ISL_6906588	2021-11-15	2021-11-30	North America / USA / West Virginia
EPI_ISL_6906611	2021-11-15	2021-11-30	North America / USA / Washington
EPI_ISL_6906586	2021-11-15	2021-11-30	North America / USA / Washington
EPI_ISL_6906296	2021-11-15	2021-11-30	North America / USA / West Virginia
EPI_ISL_6906566	2021-11-15	2021-11-30	North America / USA / California
EPI_ISL_6906592	2021-11-15	2021-11-30	North America / USA / West Virginia
EPI_ISL_6906306	2021-11-15	2021-11-30	North America / USA / Kentucky
EPI_ISL_6897497	2021-11-15	2021-11-30	North America / USA / Minnesota
EPI_ISL_6897621	2021-11-15	2021-11-30	North America / USA / Minnesota
EPI_ISL_6897585	2021-11-15	2021-11-30	North America / USA / Minnesota
EPI_ISL_6906066	2021-11-14	2021-11-30	North America / USA / Texas
EPI_ISL_6906186	2021-11-14	2021-11-30	North America / USA / Michigan
EPI_ISL_6906604	2021-11-15	2021-11-30	North America / USA / Oregon
EPI_ISL_6906600	2021-11-15	2021-11-30	North America / USA / Oregon
EPI_ISL_6906608	2021-11-15	2021-11-30	North America / USA / Washington
EPI_ISL_6906599	2021-11-15	2021-11-30	North America / USA / West Virginia
EPI_ISL_6906598	2021-11-15	2021-11-30	North America / USA / Michigan
EPI_ISL_6906610	2021-11-15	2021-11-30	North America / USA / Michigan
EPI_ISL_6906589	2021-11-15	2021-11-30	North America / USA / West Virginia
EPI_ISL_6906597	2021-11-15	2021-11-30	North America / USA / Indiana
EPI_ISL_6906596	2021-11-15	2021-11-30	North America / USA / West Virginia
EPI_ISL_6906594	2021-11-15	2021-11-30	North America / USA / West Virginia
EPI_ISL_6906595	2021-11-15	2021-11-30	North America / USA / West Virginia
EPI_ISL_6906593	2021-11-15	2021-11-30	North America / USA / West Virginia
EPI_ISL_6906591	2021-11-15	2021-11-30	North America / USA / West Virginia
EPI_ISL_6906590	2021-11-15	2021-11-30	North America / USA / West Virginia
EPI_ISL_6906583	2021-11-15	2021-11-30	North America / USA / Oregon
EPI_ISL_6906198	2021-11-15	2021-11-30	North America / USA / Colorado
EPI_ISL_6906606	2021-11-15	2021-11-30	North America / USA / Oregon
EPI_ISL_6906607	2021-11-15	2021-11-30	North America / USA / Michigan
EPI_ISL_6906585	2021-11-15	2021-11-30	North America / USA / Montana
EPI_ISL_6899135	2021-11-15	2021-11-30	North America / USA / Iowa
EPI_ISL_6897531	2021-11-15	2021-11-30	North America / USA / Minnesota
EPI_ISL_6899132	2021-11-15	2021-11-30	North America / USA / Iowa
EPI_ISL_6899130	2021-11-15	2021-11-30	North America / USA / Iowa
EPI_ISL_6865056	2021-11-15	2021-11-30	North America / USA / Indiana
EPI_ISL_6863211	2021-11-15	2021-11-30	North America / USA / Arizona
EPI_ISL_6899166	2021-11-15	2021-11-30	North America / USA / Iowa
EPI_ISL_6863237	2021-11-15	2021-11-30	North America / USA / Arizona / Maricopa County
EPI_ISL_6863260	2021-11-15	2021-11-30	North America / USA / Arizona / Maricopa County
EPI_ISL_6863287	2021-11-15	2021-11-30	North America / USA / Arizona / Maricopa County
EPI_ISL_6863277	2021-11-15	2021-11-30	North America / USA / Arizona / Maricopa County
EPI_ISL_6906222	2021-11-15	2021-11-30	North America / USA / Oregon
EPI_ISL_6906285	2021-11-15	2021-11-30	North America / USA / Washington
EPI_ISL_6906366	2021-11-15	2021-11-30	North America / USA / West Virginia
EPI_ISL_6906512	2021-11-15	2021-11-30	North America / USA / Michigan
EPI_ISL_6906547	2021-11-15	2021-11-30	North America / USA / Kentucky
EPI_ISL_6863290	2021-11-15	2021-11-30	North America / USA / Arizona / Pima County
EPI_ISL_6897675	2021-11-15	2021-11-30	North America / USA / Minnesota
EPI_ISL_6897778	2021-11-15	2021-11-30	North America / USA / Minnesota
EPI_ISL_6897503	2021-11-15	2021-11-30	North America / USA / Minnesota
EPI_ISL_6897722	2021-11-15	2021-11-30	North America / USA / Minnesota
EPI_ISL_6863225	2021-11-14	2021-11-30	North America / USA / Arizona / Maricopa County
EPI_ISL_6899190	2021-11-14	2021-11-30	North America / USA / Iowa
EPI_ISL_6906155	2021-11-14	2021-11-30	North America / USA / California
EPI_ISL_6906151	2021-11-14	2021-11-30	North America / USA / Michigan
EPI_ISL_6906100	2021-11-14	2021-11-30	North America / USA / New Mexico
EPI_ISL_6863138	2021-11-15	2021-11-30	North America / USA / Arizona / Maricopa County
EPI_ISL_6863111	2021-11-15	2021-11-30	North America / USA / Arizona / Pima County
EPI_ISL_6864912	2021-11-15	2021-11-30	North America / USA / California / Sonoma County
EPI_ISL_6899134	2021-11-15	2021-11-30	North America / USA / Iowa
EPI_ISL_6906581	2021-11-15	2021-11-30	North America / USA / California
EPI_ISL_6865057	2021-11-15	2021-11-30	North America / USA / Indiana
EPI_ISL_6899131	2021-11-15	2021-11-30	North America / USA / Iowa
EPI_ISL_6899124	2021-11-15	2021-11-30	North America / USA / Iowa
EPI_ISL_6899123	2021-11-15	2021-11-30	North America / USA / Iowa
EPI_ISL_6899122	2021-11-15	2021-11-30	North America / USA / Iowa
EPI_ISL_6899120	2021-11-15	2021-11-30	North America / USA / Iowa
EPI_ISL_6899118	2021-11-15	2021-11-30	North America / USA / Iowa
EPI_ISL_6899117	2021-11-15	2021-11-30	North America / USA / Iowa
EPI_ISL_6899116	2021-11-15	2021-11-30	North America / USA / Iowa
EPI_ISL_6899113	2021-11-15	2021-11-30	North America / USA / Iowa
EPI_ISL_6899111	2021-11-15	2021-11-30	North America / USA / Iowa
EPI_ISL_6899097	2021-11-15	2021-11-30	North America / USA / Iowa
EPI_ISL_6899096	2021-11-15	2021-11-30	North America / USA / Iowa
EPI_ISL_6897840	2021-11-15	2021-11-30	North America / USA / Minnesota
EPI_ISL_6897703	2021-11-15	2021-11-30	North America / USA / Minnesota
EPI_ISL_6897689	2021-11-15	2021-11-30	North America / USA / Minnesota
EPI_ISL_6897592	2021-11-15	2021-11-30	North America / USA / Minnesota
EPI_ISL_6897546	2021-11-15	2021-11-30	North America / USA / Minnesota
EPI_ISL_6897523	2021-11-15	2021-11-30	North America / USA / Minnesota
EPI_ISL_6863288	2021-11-15	2021-11-30	North America / USA / Arizona / Maricopa County
EPI_ISL_6863278	2021-11-15	2021-11-30	North America / USA / Arizona / Maricopa County
EPI_ISL_6863199	2021-11-15	2021-11-30	North America / USA / Arizona / Maricopa County
EPI_ISL_6863207	2021-11-15	2021-11-30	North America / USA / Arizona / Pima County
EPI_ISL_6906569	2021-11-15	2021-11-30	North America / USA / California
EPI_ISL_6863300	2021-11-15	2021-11-30	North America / USA / Arizona
EPI_ISL_6865060	2021-11-15	2021-11-30	North America / USA / Indiana
EPI_ISL_6906207	2021-11-15	2021-11-30	North America / USA / Arizona
EPI_ISL_6897672	2021-11-15	2021-11-30	North America / USA / Minnesota
EPI_ISL_6906571	2021-11-15	2021-11-30	North America / USA / California
EPI_ISL_6906568	2021-11-15	2021-11-30	North America / USA / California
EPI_ISL_6906204	2021-11-15	2021-11-30	North America / USA / Arizona
EPI_ISL_6906230	2021-11-15	2021-11-30	North America / USA / Washington
EPI_ISL_6906223	2021-11-15	2021-11-30	North America / USA / Oregon
EPI_ISL_6906203	2021-11-15	2021-11-30	North America / USA / Oregon
EPI_ISL_6906202	2021-11-15	2021-11-30	North America / USA / New Mexico
EPI_ISL_6906197	2021-11-15	2021-11-30	North America / USA / Colorado
EPI_ISL_6906196	2021-11-15	2021-11-30	North America / USA / Colorado
EPI_ISL_6906194	2021-11-15	2021-11-30	North America / USA / Washington
EPI_ISL_6906195	2021-11-15	2021-11-30	North America / USA / Oregon
EPI_ISL_6906199	2021-11-15	2021-11-30	North America / USA / Arizona
EPI_ISL_6903022	2021-11-15	2021-11-30	North America / USA / Florida
EPI_ISL_6903020	2021-11-15	2021-11-30	North America / USA / Florida
EPI_ISL_6903017	2021-11-15	2021-11-30	North America / USA / Arizona
EPI_ISL_6897838	2021-11-15	2021-11-30	North America / USA / Minnesota
[truncated: 9,526 more rows]

## Sheet: S5
Table S5. The accession ID, geographical location, host species, and collection date of every genomic sequence of isolates collected from 34 bat species from the NCBI Virus database in the bat dataset.
Accession	Geo_Location	Host	Collection_Date
KY417142.1	China	Aselliscus stoliczkanus	2014-05-12
JX993988.1	China	Chaerephon plicatus	2011
NC_009019.1	China: Guangdong province	Chiroptera
NC_009020.1	China: Guangdong province	Chiroptera
NC_009021.1	China: Guangdong province	Chiroptera
OK017908.1	China	Chiroptera	2021-03
KU973692.1	China	Chiroptera	2012
HM211098.1	China: Guangdong province	Chiroptera	2005-12-11
HM211099.1	China: Guangdong province	Chiroptera	2005-12-11
HM211100.1	China: Guangdong province	Chiroptera	2006-04-10
HM211101.1	China: Guangdong province	Chiroptera	2006-04-10
EF065505.1	China: Guangdong province	Chiroptera
EF065506.1	China: Guangdong province	Chiroptera
EF065507.1	China: Guangdong province	Chiroptera
EF065508.1	China: Guangdong province	Chiroptera
EF065509.1	China: Guangdong province	Chiroptera
EF065510.1	China: Guangdong province	Chiroptera
EF065511.1	China: Guangdong province	Chiroptera
EF065512.1	China: Guangdong province	Chiroptera
EF065513.1	China: Guangdong province	Chiroptera
EF065514.1	China: Guangdong province	Chiroptera
EF065515.1	China: Guangdong province	Chiroptera
EF065516.1	China: Guangdong province	Chiroptera
DQ071615.1	China	Chiroptera
MT350598.1	Singapore	Eonycteris spelaea	2016-10
LC663783.1	Japan: Nagano	Eptesicus japonensis	2015-07-04
LC706865.1	Japan	Eptesicus japonensis	2016-07
NC_025217.1	China	Hipposideros pratti	2013-04-29
KF636752.1	China	Hipposideros pratti	2013-04-29
KX442564.1	China	Hypsugo pulveratus	2013-09-14
KX442565.1	China	Hypsugo pulveratus	2014-05-08
MG596802.1	Italy	Hypsugo savii	2011
MF593268.1	South Africa	Laephotis capensis	2015-04-20
KC869678.4	South Africa	Laephotis capensis	2011
MZ328297.1	China	Pipistrellus abramus	2016
MN611520.1	China	Pipistrellus abramus	2018-03
KJ473820.1	China	Pipistrellus abramus	2013
MG596803.1	Italy	Pipistrellus kuhlii	2011
OQ405399.1	Netherlands	Pipistrellus nathusii	2018
ON325306.1	Russia	Pipistrellus nathusii	2015-08-15
OQ401251.1	United Kingdom	Plecotus auritus	2020-09-26
OK067319.1	Madagascar: Ambakoana	Pteropus rufus	2018-02-26
OK017801.1	China: Hubei	Rhinolophus	2020-07
OK017802.1	China: Hubei	Rhinolophus	2020-07
MT726043.1	Uganda	Rhinolophus	2013-05-30
MT726045.1	Rwanda	Rhinolophus	2011-09-27
MK211374.1	China	Rhinolophus	2016-08
KY352407.1	Kenya	Rhinolophus	2007-08
MW251308.1	Thailand	Rhinolophus acuminatus	2020-06-19
OR233291.1	Viet Nam	Rhinolophus affinis	2021-12-10
OR233292.1	Viet Nam	Rhinolophus affinis	2022-06-24
OR233304.1	Viet Nam	Rhinolophus affinis	2022-06-28
OR233322.1	Viet Nam	Rhinolophus affinis	2022-11-03
OR233323.1	Viet Nam	Rhinolophus affinis	2022-11-04
OR233324.1	Viet Nam	Rhinolophus affinis	2022-11-03
OR233325.1	Viet Nam	Rhinolophus affinis	2022-06-26
OR233328.1	Viet Nam	Rhinolophus affinis	2022-11-04
OM240725.1	China: Guangdong	Rhinolophus affinis	2020-09-17
OL674077.1	China: Yunnan, Puer	Rhinolophus affinis	2015-05-29
OK017792.1	China: Guangdong	Rhinolophus affinis	2017-08
OK017793.1	China: Yunnan	Rhinolophus affinis	2020-09
MN996532.2	China	Rhinolophus affinis	2013-07-24
MK211375.1	China	Rhinolophus affinis	2016-09
MK211376.1	China	Rhinolophus affinis	2016-09
MK211377.1	China	Rhinolophus affinis	2016-09
MK211378.1	China	Rhinolophus affinis	2016-09
MK211379.1	China	Rhinolophus affinis	2016-09
KF569996.1	China	Rhinolophus affinis	2011
NC_014470.1	Bulgaria	Rhinolophus blasii	2008
GU190215.1	Bulgaria	Rhinolophus blasii	2008
OK287355.1	China	Rhinolophus blythi	2020-03
MW703458.1	China	Rhinolophus blythi	2018-08
LC663793.1	Japan: Shizuoka	Rhinolophus cornutus	2020-09
LC556375.1	Japan	Rhinolophus cornutus	2013
OQ401247.1	United Kingdom: Chudleigh	Rhinolophus ferrumequinum	2021-09-27
OQ401249.1	United Kingdom: Buckfastleigh	Rhinolophus ferrumequinum	2021-08-27
ON378802.1	South Korea	Rhinolophus ferrumequinum	2020-03-20
ON378807.1	South Korea	Rhinolophus ferrumequinum	2020-09-21
OK017794.1	China: Liaoning	Rhinolophus ferrumequinum	2020-09
OK017795.1	China: Liaoning	Rhinolophus ferrumequinum	2020-09
OK017796.1	China: Liaoning	Rhinolophus ferrumequinum	2020-09
OK017797.1	China: Liaoning	Rhinolophus ferrumequinum	2020-09
OK017798.1	China: Liaoning	Rhinolophus ferrumequinum	2020-09
OK017799.1	China: Liaoning	Rhinolophus ferrumequinum	2020-09
OK017800.1	China: Liaoning	Rhinolophus ferrumequinum	2020-09
MZ190137.1	Russia: Sochi	Rhinolophus ferrumequinum	2020
KY417145.1	China	Rhinolophus ferrumequinum	2012-09-18
KY938558.1	South Korea: abandoned mine	Rhinolophus ferrumequinum	2016-04-17
KY770860.1	China	Rhinolophus ferrumequinum	2012
KU182964.1	China	Rhinolophus ferrumequinum	2013-08
KJ473811.1	China	Rhinolophus ferrumequinum	2012
KJ473812.1	China	Rhinolophus ferrumequinum	2013
KJ473813.1	China	Rhinolophus ferrumequinum	2013
KP886808.1	China	Rhinolophus ferrumequinum	2013-05-23
KP886809.1	China	Rhinolophus ferrumequinum	2013-05-23
DQ412042.1		Rhinolophus ferrumequinum
OQ401248.1	United Kingdom	Rhinolophus hipposideros	2020-10-05
OP776338.1	United Kingdom	Rhinolophus hipposideros	2021-06-24
OP776339.1	United Kingdom	Rhinolophus hipposideros	2021-09-10
OP776340.1	United Kingdom	Rhinolophus hipposideros	2021-08-30
MW719567.1	United Kingdom	Rhinolophus hipposideros	2020-09-18
MZ190138.1	Russia: Sochi	Rhinolophus hipposideros	2020
DQ412043.1		Rhinolophus macrotis
MZ081376.1	China	Rhinolophus malayanus	2020-05-25
MZ081377.1	China	Rhinolophus malayanus	2020-06-03
MZ081378.1	China	Rhinolophus malayanus	2020-07-14
OR233302.1	Viet Nam	Rhinolophus pusillus	2022-06-26
OK017803.1	China: Hunan	Rhinolophus pusillus	2021-02
OK017804.1	China: Hunan	Rhinolophus pusillus	2021-02
OK017805.1	China: Hunan	Rhinolophus pusillus	2021-03
OK017806.1	China: Yunnan	Rhinolophus pusillus	2021-04
MZ081381.1	China	Rhinolophus pusillus	2020-05-25
MG772933.1	China	Rhinolophus pusillus	2017-02
MG772934.1	China	Rhinolophus pusillus	2015-07
JX993987.1	China	Rhinolophus pusillus	2011-09
OR261265.1	Viet Nam: Son La province, Moc Chau district, Long Sap commune, Pha nhe hamlet - cave 2	Rhinolophus siamensis	2021-07
OK017859.1	China: Guangxi	Rhinolophus siamensis	2019-09
OK017860.1	China: Jiangxi	Rhinolophus siamensis	2021-07
OQ503495.1	China	Rhinolophus sinicus	2014-09-02
OQ503496.1	China	Rhinolophus sinicus	2014-09-02
OQ503497.1	China	Rhinolophus sinicus	2015-08-29
OQ503498.1	China	Rhinolophus sinicus	2019-04-19
OQ503499.1	China	Rhinolophus sinicus	2019-04-19
OQ503500.1	China	Rhinolophus sinicus	2012-09-18
OQ503501.1	China	Rhinolophus sinicus	2013-04-17
OQ503502.1	China	Rhinolophus sinicus	2014-05-07
OQ503503.1	China	Rhinolophus sinicus	2016-08-13
OQ503504.1	China	Rhinolophus sinicus	2016-08-13
OQ503505.1	China	Rhinolophus sinicus	2016-08-13
OK287354.1	China	Rhinolophus sinicus	2020-10
MW681002.1	China	Rhinolophus sinicus	2020-04-29
MZ328294.1	China	Rhinolophus sinicus	2016
OK017807.1	China: Anhui	Rhinolophus sinicus	2021-07
OK017808.1	China: Fujian	Rhinolophus sinicus	2021-05
OK017809.1	China: Fujian	Rhinolophus sinicus	2021-05
OK017810.1	China: Fujian	Rhinolophus sinicus	2021-05
OK017811.1	China: Fujian	Rhinolophus sinicus	2021-05
OK017812.1	China: Guangdong	Rhinolophus sinicus	2016-07
OK017813.1	China: Guangdong	Rhinolophus sinicus	2017-09
OK017814.1	China: Guangdong	Rhinolophus sinicus	2017-09
OK017815.1	China: Guangdong	Rhinolophus sinicus	2017-09
OK017816.1	China: Guangdong	Rhinolophus sinicus	2017-09
OK017817.1	China: Guangdong	Rhinolophus sinicus	2017-09
OK017818.1	China: Guangdong	Rhinolophus sinicus	2017-09
OK017819.1	China: Guangdong	Rhinolophus sinicus	2017-09
OK017820.1	China: Guangdong	Rhinolophus sinicus	2017-09
OK017821.1	China: Guangdong	Rhinolophus sinicus	2017-09
OK017822.1	China: Guangdong	Rhinolophus sinicus	2017-09
OK017823.1	China: Guangdong	Rhinolophus sinicus	2017-09
OK017824.1	China: Guangdong	Rhinolophus sinicus	2017-09
OK017825.1	China: Guangdong	Rhinolophus sinicus	2019-08
OK017826.1	China: Guangdong	Rhinolophus sinicus	2019-08
OK017827.1	China: Guangdong	Rhinolophus sinicus	2019-09
OK017828.1	China: Guangdong	Rhinolophus sinicus	2019-09
OK017829.1	China: Guizhou	Rhinolophus sinicus	2021-03
OK017830.1	China: Guizhou	Rhinolophus sinicus	2021-03
OK017831.1	China: Guizhou	Rhinolophus sinicus	2021-03
OK017832.1	China: Hunan	Rhinolophus sinicus	2021-02
OK017833.1	China: Hunan	Rhinolophus sinicus	2021-02
OK017834.1	China: Hunan	Rhinolophus sinicus	2021-03
OK017835.1	China: Hunan	Rhinolophus sinicus	2021-03
OK017836.1	China: Jiangxi	Rhinolophus sinicus	2021-07
OK017837.1	China: Jiangxi	Rhinolophus sinicus	2021-07
OK017838.1	China: Jiangxi	Rhinolophus sinicus	2021-07
OK017839.1	China: Jiangxi	Rhinolophus sinicus	2021-07
OK017840.1	China: Jiangxi	Rhinolophus sinicus	2021-07
OK017841.1	China: Jiangxi	Rhinolophus sinicus	2021-07
OK017842.1	China: Jiangxi	Rhinolophus sinicus	2021-07
OK017843.1	China: Jiangxi	Rhinolophus sinicus	2021-07
OK017844.1	China: Jiangxi	Rhinolophus sinicus	2021-07
OK017845.1	China: Jiangxi	Rhinolophus sinicus	2021-07
OK017846.1	China: Sichuan	Rhinolophus sinicus	2016-08
OK017847.1	China: Yunnan	Rhinolophus sinicus	2016-08
OK017848.1	China: Yunnan	Rhinolophus sinicus	2016-08
OK017849.1	China: Yunnan	Rhinolophus sinicus	2016-08
OK017850.1	China: Yunnan	Rhinolophus sinicus	2016-08
OK017851.1	China: Yunnan	Rhinolophus sinicus	2016-08
OK017852.1	China: Yunnan	Rhinolophus sinicus	2020-06
OK017853.1	China: Yunnan	Rhinolophus sinicus	2020-06
OK017854.1	China: Yunnan	Rhinolophus sinicus	2020-06
OK017855.1	China: Yunnan	Rhinolophus sinicus	2020-06
OK017856.1	China: Yunnan	Rhinolophus sinicus	2020-06
OK017857.1	China: Yunnan	Rhinolophus sinicus	2020-06
OK017858.1	China: Yunnan	Rhinolophus sinicus	2020-06
MZ081379.1	China	Rhinolophus sinicus	2019-10-22
KY417143.1	China	Rhinolophus sinicus	2012-09-18
KY417144.1	China	Rhinolophus sinicus	2012-09-18
KY417146.1	China	Rhinolophus sinicus	2013-04-17
KY417147.1	China	Rhinolophus sinicus	2013-04-17
KY417148.1	China	Rhinolophus sinicus	2013-04-17
KY417149.1	China	Rhinolophus sinicus	2013-04-17
KY417150.1	China	Rhinolophus sinicus	2013-07-21
KY417151.1	China	Rhinolophus sinicus	2014-10-24
KY417152.1	China	Rhinolophus sinicus	2015-10-16
KY770858.1	China	Rhinolophus sinicus	2013
KY770859.1	China	Rhinolophus sinicus	2013
KT444582.1	China	Rhinolophus sinicus	2013-07-21
KJ473814.1	China	Rhinolophus sinicus	2013
KJ473815.1	China	Rhinolophus sinicus	2013
KJ473816.1	China	Rhinolophus sinicus	2013
KC881005.1	China	Rhinolophus sinicus	2011-04-17
KC881006.1	China	Rhinolophus sinicus	2012-03-19
KF367457.1	China	Rhinolophus sinicus	2012-09
FJ588686.1	China	Rhinolophus sinicus	2006
OL674074.1	China: Yunnan, Puer	Rhinolophus stheno	2015-05-29
OL674075.1	China: Yunnan, Puer	Rhinolophus stheno	2015-05-29
OL674076.1	China: Yunnan, Puer	Rhinolophus stheno	2015-05-29
OL674078.1	China: Yunnan, Puer	Rhinolophus stheno	2015-05-29
OL674079.1	China: Yunnan, Puer	Rhinolophus stheno	2015-05-29
OL674080.1	China: Yunnan, Puer	Rhinolophus stheno	2015-05-29
OL674081.1	China: Yunnan, Puer	Rhinolophus stheno	2015-05-29
MZ081380.1	China	Rhinolophus stheno	2020-04-18
MZ081382.1	China	Rhinolophus stheno	2020-07-28
OR261262.1	Viet Nam: Son La province, Sop cop district, Muong va commune, Khay lau hamlet	Rhinolophus thomasi	2021-03
OR261263.1	Viet Nam: Son La province, Moc Chau district, Long Sap commune, Pha nhe hamlet - cave 1	Rhinolophus thomasi	2021-07
OR261264.1	Viet Nam: Son La province, Moc Chau district, Long Sap commune, Pha nhe hamlet - cave 2	Rhinolophus thomasi	2021-07
OR261266.1	Viet Nam: Son La province, Moc Chau district, Long Sap commune, Pha nhe hamlet - cave 2	Rhinolophus thomasi	2021-07
OR261267.1	Viet Nam: Son La province, Moc Chau district, Long Sap commune, Pha nhe hamlet - cave 2	Rhinolophus thomasi	2021-07
OR261268.1	Viet Nam: Son La province, Moc Chau district, Long Sap commune, Pha nhe hamlet - cave 2	Rhinolophus thomasi	2021-07
OR233293.1	Viet Nam	Rhinolophus thomasi	2022-02-28
OR233294.1	Viet Nam	Rhinolophus thomasi	2022-06-18
OR233295.1	Viet Nam	Rhinolophus thomasi	2017-06-04
OR233296.1	Viet Nam	Rhinolophus thomasi	2022-03-06
OR233297.1	Viet Nam	Rhinolophus thomasi	2021-11-12
OR233298.1	Viet Nam	Rhinolophus thomasi	2022-11-10
OR233299.1	Viet Nam	Rhinolophus thomasi	2022-11-07
OR233300.1	Viet Nam	Rhinolophus thomasi	2022-11-04
OR233301.1	Viet Nam	Rhinolophus thomasi	2022-07-03
OR233303.1	Viet Nam	Rhinolophus thomasi	2022-07-01
OR233305.1	Viet Nam	Rhinolophus thomasi	2021-11-14
OR233308.1	Viet Nam	Rhinolophus thomasi	2021-11-12
OR233310.1	Viet Nam	Rhinolophus thomasi	2022-06-18
OR233311.1	Viet Nam	Rhinolophus thomasi	2022-07-04
OR233312.1	Viet Nam	Rhinolophus thomasi	2022-07-03
OR233313.1	Viet Nam	Rhinolophus thomasi	2022-07-03
OR233314.1	Viet Nam	Rhinolophus thomasi	2022-07-03
OR233316.1	Viet Nam	Rhinolophus thomasi	2022-11-05
OR233317.1	Viet Nam	Rhinolophus thomasi	2022-11-05
OR233318.1	Viet Nam	Rhinolophus thomasi	2022-11-01
OR233319.1	Viet Nam	Rhinolophus thomasi	2022-11-02
OR233320.1	Viet Nam	Rhinolophus thomasi	2022-11-02
OR233321.1	Viet Nam	Rhinolophus thomasi	2022-11-02
OQ503506.1	China	Rhinolophus thomasi	2018-07-03
MZ293739.1	Rwanda	Rousettus aegyptiacus	2013-05-10
NC_030886.1	China	Rousettus leschenaultii	2014-05-28
MZ293752.1	Bangladesh	Rousettus leschenaultii	2012-07-14
MZ293753.1	Bangladesh	Rousettus leschenaultii	2008-09-05
MZ293754.1	Bangladesh	Rousettus leschenaultii	2008-10-02
MZ293755.1	Bangladesh	Rousettus leschenaultii	2008-10-02
MZ293756.1	Bangladesh	Rousettus leschenaultii	2012-08-27
KU762338.1	China	Rousettus leschenaultii	2014-05-28
OK067320.1	Madagascar: Maromizaha	Rousettus madagascariensis	2018-04-14
OK067321.1	Madagascar: Maromizaha	Rousettus madagascariensis	2018-09-11
MG762674.1	China	Rousettus sp.	2009-11-01
OM995890.1	USA: Wisconsin, Dane County	Tadarida brasiliensis	2022-01-12
OM995891.1	USA: Wisconsin, Dane County	Tadarida brasiliensis	2022-01-25
MW218395.1	Hong Kong	Tylonycteris pachypus	2010-08-16
MN611519.1	China	Tylonycteris pachypus	2018-03
KJ473822.1	China	Tylonycteris pachypus	2012
ON325307.1	Switzerland	Vespertilio murinus	2020
LC706863.1	Japan	Vespertilio sinensis	2021-06
LC706864.1	Japan	Vespertilio sinensis	2016
KJ473821.1	China	Vespertilio sinensis

## Sheet: S6
Table S6. The accession ID, geographical location, host species, and collection date of every genomic sequence of isolates collected in the human group (EPI_SET_240422qm, https://doi.org/10.55876/gis8.240422qm) in the bat dataset. Related to File S6.
Accession ID	Collection date	Submission date	Location
EPI_ISL_402121	2019-12-30	2020-01-10	Asia / China / Hubei / Wuhan
EPI_ISL_402119	2019-12-30	2020-01-10	Asia / China / Hubei / Wuhan
EPI_ISL_402124	2019-12-30	2020-01-11	Asia / China / Hubei / Wuhan
EPI_ISL_402120	2020-01-01	2020-01-11	Asia / China / Hubei / Wuhan
EPI_ISL_402123	2019-12-24	2020-01-11	Asia / China / Hubei / Wuhan
EPI_ISL_402125	2019-12-31	2020-01-12	Asia / China
EPI_ISL_403962	2020-01-08	2020-01-17	Asia / Thailand / Nonthaburi
EPI_ISL_403963	2020-01-13	2020-01-17	Asia / Thailand / Nonthaburi
EPI_ISL_402128	2019-12-30	2020-01-18	Asia / China / Hubei / Wuhan
EPI_ISL_402130	2019-12-30	2020-01-18	Asia / China / Hubei / Wuhan
EPI_ISL_402127	2019-12-30	2020-01-18	Asia / China / Hubei / Wuhan
EPI_ISL_402129	2019-12-30	2020-01-18	Asia / China / Hubei / Wuhan
EPI_ISL_402132	2019-12-30	2020-01-19	Asia / China / Hubei / Wuhan
EPI_ISL_404227	2020-01-16	2020-01-21	Asia / China / Zhejiang
EPI_ISL_403930	2019-12-30	2020-01-21	Asia / China / Hubei / Wuhan
EPI_ISL_404228	2020-01-17	2020-01-21	Asia / China / Zhejiang
EPI_ISL_403928	2020-01-01	2020-01-21	Asia / China / Hubei / Wuhan
EPI_ISL_403931	2019-12-30	2020-01-21	Asia / China / Hubei / Wuhan
EPI_ISL_403929	2019-12-30	2020-01-21	Asia / China / Hubei / Wuhan
EPI_ISL_403933	2020-01-15	2020-01-22	Asia / China / Guangdong / Shenzhen
EPI_ISL_403937	2020-01-18	2020-01-22	Asia / China / Guangdong / Zhuhai
EPI_ISL_403936	2020-01-17	2020-01-22	Asia / China / Guangdong / Zhuhai
EPI_ISL_403934	2020-01-15	2020-01-22	Asia / China / Guangdong / Shenzhen
EPI_ISL_403932	2020-01-14	2020-01-22	Asia / China / Guangdong / Shenzhen
EPI_ISL_403935	2020-01-15	2020-01-22	Asia / China / Guangdong / Shenzhen
EPI_ISL_406717	2020-01-02	2020-01-23	Asia / China / Hubei / Wuhan
EPI_ISL_406716	2020-01-02	2020-01-23	Asia / China / Hubei / Wuhan
EPI_ISL_405839	2020-01-11	2020-01-24	Asia / China / Guangdong / Shenzhen
EPI_ISL_406030	2020-01-10	2020-01-24	Asia / China / Guangdong / Shenzhen
EPI_ISL_404895	2020-01-19	2020-01-24	North America / USA / Washington / Snohomish County
EPI_ISL_404253	2020-01-21	2020-01-25	North America / USA / Illinois / Chicago
EPI_ISL_406034	2020-01-23	2020-01-27	North America / USA / California / Los Angeles County
EPI_ISL_406031	2020-01-23	2020-01-27	Asia / Taiwan / Kaohsiung
EPI_ISL_406036	2020-01-22	2020-01-27	North America / USA / California / Orange County
EPI_ISL_406223	2020-01-22	2020-01-28	North America / USA / Arizona / Phoenix County
EPI_ISL_406595	2020-01-16	2020-01-29	Asia / China / Guangdong / Shenzhen
EPI_ISL_406534	2020-01-22	2020-01-29	Asia / China / Guangdong / Foshan
EPI_ISL_406533	2020-01-22	2020-01-29	Asia / China / Guangdong / Guangzhou
EPI_ISL_406538	2020-01-23	2020-01-29	Asia / China / Guangdong
EPI_ISL_406536	2020-01-22	2020-01-29	Asia / China / Guangdong / Foshan
EPI_ISL_406597	2020-01-23	2020-01-29	Europe / France / Île-de-France / Paris
EPI_ISL_406596	2020-01-23	2020-01-29	Europe / France / Île-de-France / Paris
EPI_ISL_406592	2020-01-13	2020-01-29	Asia / China / Guangdong / Shenzhen
EPI_ISL_406535	2020-01-22	2020-01-29	Asia / China / Guangdong / Foshan
EPI_ISL_406594	2020-01-16	2020-01-29	Asia / China / Guangdong / Shenzhen
EPI_ISL_406531	2020-01-22	2020-01-29	Asia / China / Guangdong / Zhuhai
EPI_ISL_406593	2020-01-13	2020-01-29	Asia / China / Guangdong / Shenzhen
EPI_ISL_406798	2019-12-26	2020-01-30	Asia / China / Hubei / Wuhan
EPI_ISL_406800	2020-01-01	2020-01-30	Asia / China / Hubei / Wuhan
EPI_ISL_406801	2020-01-05	2020-01-30	Asia / China / Hubei / Wuhan
EPI_ISL_406844	2020-01-25	2020-01-31	Oceania / Australia / Victoria / Clayton
EPI_ISL_406862	2020-01-28	2020-01-31	Europe / Germany / Bavaria / Munich
EPI_ISL_407071	2020-01-29	2020-02-03	Europe / United Kingdom / England
EPI_ISL_407079	2020-01-29	2020-02-03	Europe / Finland / Lapland
EPI_ISL_406970	2020-01-20	2020-02-03	Asia / China / Zhejiang / Hangzhou
EPI_ISL_407073	2020-01-29	2020-02-03	Europe / United Kingdom / England
EPI_ISL_406973	2020-01-23	2020-02-03	Asia / Singapore
EPI_ISL_407193	2020-01-25	2020-02-04	Asia / South Korea / Gyeonggi-do
EPI_ISL_407214	2020-01-25	2020-02-04	North America / USA / Washington
EPI_ISL_407215	2020-01-25	2020-02-04	North America / USA / Washington
EPI_ISL_407313	2020-01-19	2020-02-05	Asia / China / Zhejiang / Hangzhou
EPI_ISL_407893	2020-01-24	2020-02-06	Oceania / Australia / New South Wales / Sydney
EPI_ISL_407896	2020-01-30	2020-02-06	Oceania / Australia / Queensland / Gold Coast
EPI_ISL_407894	2020-01-28	2020-02-06	Oceania / Australia / Queensland / Gold Coast
EPI_ISL_407987	2020-01-25	2020-02-07	Asia / Singapore
EPI_ISL_407976	2020-02-03	2020-02-07	Europe / Belgium / Leuven
EPI_ISL_408010	2020-01-29	2020-02-07	North America / USA / California
EPI_ISL_408008	2020-01-29	2020-02-07	North America / USA / California
EPI_ISL_408009	2020-01-29	2020-02-07	North America / USA / California
EPI_ISL_407988	2020-02-01	2020-02-07	Asia / Singapore
EPI_ISL_408430	2020-01-29	2020-02-08	Europe / France / Île-de-France / Paris
EPI_ISL_408431	2020-01-29	2020-02-08	Europe / France / Île-de-France / Paris
EPI_ISL_408482	2020-01-19	2020-02-09	Asia / China / Shandong / Qingdao
EPI_ISL_450444	2020-01-22	2020-02-09	Asia / China / Beijing
EPI_ISL_514752	2020-01-03	2020-02-09	Asia / China / Beijing
EPI_ISL_16138328	2020-01-17	2020-02-09	Asia / China / Yunnan
EPI_ISL_408485	2020-01-18	2020-02-09	Asia / China / Beijing
EPI_ISL_408480	2020-01-17	2020-02-09	Asia / China / Yunnan / Kunming
EPI_ISL_408489	2020-01-31	2020-02-09	Asia / Taiwan / Taipei
EPI_ISL_408478	2020-01-21	2020-02-09	Asia / China / Chongqing / Yongchuan
EPI_ISL_408484	2020-01-15	2020-02-09	Asia / China / Sichuan / Chengdu
EPI_ISL_408479	2020-01-23	2020-02-09	Asia / China / Chongqing / Zhongxian
EPI_ISL_408486	2020-01-11	2020-02-09	Asia / China / Jiangxi / Pingxiang
EPI_ISL_408488	2020-01-19	2020-02-09	Asia / China / Jiangsu / Huaian
EPI_ISL_408481	2020-01-18	2020-02-09	Asia / China / Chongqing
EPI_ISL_408665	2020-01-29	2020-02-10	Asia / Japan / Tokyo
EPI_ISL_408670	2020-01-31	2020-02-10	North America / USA / Wisconsin
EPI_ISL_409067	2020-01-29	2020-02-10	North America / USA / Massachusetts
EPI_ISL_408667	2020-01-31	2020-02-10	Asia / Japan / Tokyo
EPI_ISL_408668	2020-01-24	2020-02-10	Asia / Vietnam / Thanh Hoa
EPI_ISL_408666	2020-01-31	2020-02-10	Asia / Japan / Tokyo
EPI_ISL_408669	2020-01-29	2020-02-10	Asia / Japan / Kyoto
EPI_ISL_408977	2020-01-25	2020-02-11	Oceania / Australia / New South Wales / Sydney
EPI_ISL_411929	2020-01	2020-02-11	Asia / South Korea
EPI_ISL_410044	2020-01-27	2020-02-11	North America / USA / California
EPI_ISL_410045	2020-01-28	2020-02-11	North America / USA / Illinois
EPI_ISL_410218	2020-02-05	2020-02-13	Asia / Taiwan / Taipei
EPI_ISL_410301	2020-01-13	2020-02-14	Asia / Nepal / Kathmandu
EPI_ISL_410486	2020-02-08	2020-02-14	Europe / France / Auvergne-Rhone-Alpes / Contamines
EPI_ISL_410546	2020-01-31	2020-02-17	Europe / Italy / Rome
EPI_ISL_410531	2020-01-25	2020-02-17	Asia / Japan / Nara
EPI_ISL_410535	2020-02-03	2020-02-17	Asia / Singapore
EPI_ISL_410545	2020-01-29	2020-02-17	Europe / Italy / Rome
EPI_ISL_410532	2020-01-23	2020-02-17	Asia / Japan / Osaka
EPI_ISL_410537	2020-02-09	2020-02-17	Asia / Singapore
EPI_ISL_410536	2020-02-06	2020-02-17	Asia / Singapore
EPI_ISL_410984	2020-01-29	2020-02-18	Europe / France / Île-de-France / Paris
EPI_ISL_410715	2020-02-04	2020-02-18	Asia / Singapore
EPI_ISL_410719	2020-02-02	2020-02-18	Asia / Singapore
EPI_ISL_410718	2020-02-05	2020-02-18	Oceania / Australia / Queensland / Gold Coast
EPI_ISL_410714	2020-02-03	2020-02-18	Asia / Singapore
EPI_ISL_410713	2020-01-27	2020-02-18	Asia / Singapore
EPI_ISL_410717	2020-02-05	2020-02-18	Oceania / Australia / Queensland / Gold Coast
EPI_ISL_410720	2020-01-23	2020-02-18	Europe / France / Île-de-France / Paris
EPI_ISL_410716	2020-02-04	2020-02-18	Asia / Singapore
EPI_ISL_411066	2020-01-22	2020-02-19	Asia / China / Fujian
EPI_ISL_411060	2020-01-21	2020-02-19	Asia / China / Fujian
EPI_ISL_411218	2020-02-02	2020-02-19	Europe / France / Île-de-France / Paris
EPI_ISL_411219	2020-01-28	2020-02-19	Europe / France / Île-de-France / Paris
EPI_ISL_411220	2020-01-28	2020-02-19	Europe / France / Île-de-France / Paris
EPI_ISL_411951	2020-02-07	2020-02-20	Europe / Sweden
EPI_ISL_411926	2020-01-24	2020-02-21	Asia / Taiwan / Taipei
EPI_ISL_411902	2020-01-27	2020-02-21	Asia / Cambodia / Sihanoukville
EPI_ISL_411915	2020-01-25	2020-02-21	Asia / Taiwan / Taoyuan
EPI_ISL_411927	2020-01-28	2020-02-21	Asia / Taiwan / Taipei
EPI_ISL_411957	2020-01-08	2020-02-21	Asia / China
EPI_ISL_411955	2020-02-10	2020-02-22	North America / USA / California
EPI_ISL_411952	2020-01-24	2020-02-22	Asia / China / Jiangsu
EPI_ISL_411950	2020-01-23	2020-02-22	Asia / China / Jiangsu
EPI_ISL_411954	2020-02-06	2020-02-22	North America / USA / California
EPI_ISL_411953	2020-01-24	2020-02-22	Asia / China / Jiangsu
EPI_ISL_411956	2020-02-11	2020-02-22	North America / USA / Texas
EPI_ISL_434565	2020-01-24	2020-02-24	Asia / Hong Kong
EPI_ISL_412116	2020-02-09	2020-02-24	Europe / United Kingdom / England
EPI_ISL_434563	2020-01-23	2020-02-24	Asia / Hong Kong
EPI_ISL_434568	2020-01-29	2020-02-24	Asia / Hong Kong
EPI_ISL_434569	2020-01-27	2020-02-24	Asia / Hong Kong
EPI_ISL_412026	2020-02-23	2020-02-24	Asia / China / Anhui / Hefei
EPI_ISL_434564	2020-01-24	2020-02-24	Asia / Hong Kong
EPI_ISL_434567	2020-01-27	2020-02-24	Asia / Hong Kong
EPI_ISL_434566	2020-01-27	2020-02-24	Asia / Hong Kong
EPI_ISL_412028	2020-01-22	2020-02-24	Asia / Hong Kong
EPI_ISL_412029	2020-01-30	2020-02-24	Asia / Hong Kong
EPI_ISL_412030	2020-02-01	2020-02-24	Asia / Hong Kong
EPI_ISL_412386	2020-02-05	2020-02-25	Asia / China / Beijing
EPI_ISL_412459	2020-01-08	2020-02-26	Asia / China / Hubei / Jingzhou
EPI_ISL_412968	2020-02-10	2020-02-26	Asia / Japan
EPI_ISL_412969	2020-02-10	2020-02-26	Asia / Japan
EPI_ISL_412966	2020-02-05	2020-02-27	Asia / China / Guangdong / Guangzhou
EPI_ISL_412862	2020-02-23	2020-02-27	North America / USA / California / Solano County
EPI_ISL_414510	2020-02-02	2020-02-27	Asia / China / Shanghai
EPI_ISL_529149	2020-01-29	2020-02-28	Asia / China / Guangdong / Guangzhou
EPI_ISL_412870	2020-01-30	2020-02-28	Asia / South Korea / Seoul
EPI_ISL_412873	2020-02-06	2020-02-28	Asia / South Korea / Chungcheongnam-do
EPI_ISL_412869	2020-01-30	2020-02-28	Asia / South Korea / Seoul
EPI_ISL_412898	2019-12-30	2020-02-28	Asia / China / Hubei / Wuhan
EPI_ISL_529150	2020-01-27	2020-02-28	Asia / China / Guangdong / Guangzhou
EPI_ISL_412967	2020-01-29	2020-02-28	Asia / China / Guangzhou
EPI_ISL_412964	2020-02-25	2020-02-28	South America / Brazil / Sao Paulo / Sao Paulo
EPI_ISL_16138329	2020-01-29	2020-02-28	Asia / China / Guangdong / Guangzhou
EPI_ISL_412871	2020-01-31	2020-02-28	Asia / South Korea / Seoul
EPI_ISL_412912	2020-02-25	2020-02-28	Europe / Germany / Baden-Wurttemberg
EPI_ISL_412899	2019-12-30	2020-02-28	Asia / China / Hubei / Wuhan
EPI_ISL_412872	2020-02-01	2020-02-28	Asia / South Korea / Gyeonggi-do
EPI_ISL_412965	2020-02-16	2020-02-29	North America / Canada / British Columbia
EPI_ISL_412970	2020-02-24	2020-03-01	North America / USA / Washington / Snohomish County
EPI_ISL_412974	2020-01-29	2020-03-01	Europe / Italy / Rome
EPI_ISL_412972	2020-02-27	2020-03-01	North America / Mexico / Mexico City
EPI_ISL_412973	2020-02-20	2020-03-01	Europe / Italy
EPI_ISL_413015	2020-01-23	2020-03-02	North America / Canada / Ontario
EPI_ISL_413014	2020-01	2020-03-02	North America / Canada / Ontario
EPI_ISL_412981	2020-01-18	2020-03-02	Asia / China / Hubei / Wuhan
EPI_ISL_413016	2020-02-28	2020-03-02	South America / Brazil / Sao Paulo / Sao Paulo
EPI_ISL_412983	2020-02-08	2020-03-02	Asia / China / Hubei / Tianmen
EPI_ISL_413520	2020-01-28	2020-03-02	Asia / China / Beijing
EPI_ISL_413521	2020-01-28	2020-03-02	Asia / China / Beijing
EPI_ISL_413518	2020-01-26	2020-03-02	Asia / China / Beijing
EPI_ISL_412978	2020-01-17	2020-03-02	Asia / China / Hubei / Wuhan
EPI_ISL_412980	2020-01-18	2020-03-02	Asia / China / Hubei / Wuhan
EPI_ISL_412975	2020-02-28	2020-03-02	Oceania / Australia / New South Wales / Sydney
EPI_ISL_412982	2020-02-07	2020-03-02	Asia / China / Hubei / Wuhan
EPI_ISL_412979	2020-01-18	2020-03-02	Asia / China / Hubei / Wuhan
EPI_ISL_413519	2020-01-28	2020-03-02	Asia / China / Beijing
EPI_ISL_413023	2020-02-29	2020-03-03	Europe / Switzerland / Zurich
EPI_ISL_413019	2020-02-26	2020-03-03	Europe / Switzerland / Zurich
EPI_ISL_413017	2020-02-06	2020-03-03	Asia / South Korea
EPI_ISL_413022	2020-02-29	2020-03-03	Europe / Switzerland / Zurich
EPI_ISL_413021	2020-02-29	2020-03-03	Europe / Switzerland / Zurich
EPI_ISL_413018	2020-02-06	2020-03-03	Asia / South Korea
EPI_ISL_413024	2020-02-29	2020-03-03	Europe / Switzerland / Zurich
EPI_ISL_413025	2020-02-27	2020-03-03	North America / USA / Washington
EPI_ISL_413020	2020-02-27	2020-03-03	Europe / Switzerland / Zurich
EPI_ISL_413455	2020-02-28	2020-03-04	North America / USA / Washington
EPI_ISL_413213	2020-02-29	2020-03-04	Oceania / Australia / New South Wales / Sydney
EPI_ISL_17575597	2020-02-24	2020-03-04	North America / USA / Washington / Snohomish
EPI_ISL_413221	2020-02-28	2020-03-04	Europe / United Kingdom / Scotland
EPI_ISL_414511	2020-01	2020-03-04	Asia / Japan
EPI_ISL_413214	2020-02-29	2020-03-04	Oceania / Australia / New South Wales / Sydney
EPI_ISL_413490	2020-02-27	2020-03-05	Oceania / New Zealand / Auckland
EPI_ISL_413457	2020-02-29	2020-03-05	North America / USA / Washington
EPI_ISL_413459	2020-02-20	2020-03-05	Asia / Japan / Tokyo
EPI_ISL_413488	2020-02-28	2020-03-05	Europe / Germany / North Rhine-Westphalia / Heinsberg District
EPI_ISL_413456	2020-02-21	2020-03-05	North America / USA / Washington / King County
EPI_ISL_413514	2020-02-27	2020-03-06	Asia / South Korea
EPI_ISL_413523	2020-01-31	2020-03-06	Asia / India / Maharashtra
EPI_ISL_413513	2020-02-27	2020-03-06	Asia / South Korea
EPI_ISL_413515	2020-02-27	2020-03-06	Asia / South Korea
EPI_ISL_413522	2020-01-27	2020-03-06	Asia / India / Maharashtra
EPI_ISL_413516	2020-02-27	2020-03-06	Asia / South Korea
EPI_ISL_413593	2020-02-29	2020-03-07	Europe / Luxembourg
EPI_ISL_413561	2020-02-27	2020-03-07	North America / USA / California / Solano County
EPI_ISL_413559	2020-02-27	2020-03-07	North America / USA / California / Solano County
EPI_ISL_413560	2020-02-28	2020-03-07	North America / USA / Washington
EPI_ISL_413557	2020-02-28	2020-03-07	North America / USA / California / Sonoma County
EPI_ISL_413558	2020-02-27	2020-03-07	North America / USA / California / Solano County
EPI_ISL_413574	2020-02-29	2020-03-07	Europe / Netherlands / Noord-Brabant / Helmond
EPI_ISL_413575	2020-02-29	2020-03-07	Europe / Netherlands / Utrecht / Houten
EPI_ISL_413555	2020-02-27	2020-03-07	Europe / United Kingdom / Wales
EPI_ISL_413611	2020-02-21	2020-03-08	North America / USA
EPI_ISL_413606	2020-02-17	2020-03-08	North America / USA
EPI_ISL_413622	2020-02-24	2020-03-08	North America / USA
EPI_ISL_413595	2020-02-28	2020-03-08	Oceania / Australia / New South Wales / Sydney
EPI_ISL_413618	2020-02-20	2020-03-08	North America / USA
EPI_ISL_413610	2020-02-21	2020-03-08	North America / USA
EPI_ISL_413615	2020-02-17	2020-03-08	North America / USA
EPI_ISL_413607	2020-02-18	2020-03-08	North America / USA
EPI_ISL_413619	2020-02-25	2020-03-08	North America / USA
EPI_ISL_413609	2020-02-21	2020-03-08	North America / USA
EPI_ISL_413612	2020-02-17	2020-03-08	North America / USA
EPI_ISL_413616	2020-02-17	2020-03-08	North America / USA
EPI_ISL_413596	2020-02-28	2020-03-08	Oceania / Australia / New South Wales / Sydney
EPI_ISL_413594	2020-02-28	2020-03-08	Oceania / Australia / New South Wales / Sydney
EPI_ISL_413623	2020-02-24	2020-03-08	North America / USA
EPI_ISL_413617	2020-02-20	2020-03-08	North America / USA
EPI_ISL_413620	2020-02-18	2020-03-08	North America / USA
EPI_ISL_413613	2020-02-17	2020-03-08	North America / USA
EPI_ISL_413608	2020-02-18	2020-03-08	North America / USA
EPI_ISL_413614	2020-02-17	2020-03-08	North America / USA
EPI_ISL_413621	2020-02-18	2020-03-08	North America / USA
EPI_ISL_413857	2020-01-31	2020-03-09	Asia / China / Guangdong
EPI_ISL_413862	2020-02-01	2020-03-09	Asia / China / Guangdong
EPI_ISL_413860	2020-01-30	2020-03-09	Asia / China / Guangdong
EPI_ISL_413853	2020-01-30	2020-03-09	Asia / China / Guangdong
EPI_ISL_413694	2020-01	2020-03-09	Asia / China / Weifang
EPI_ISL_413856	2020-02-07	2020-03-09	Asia / China / Guangdong
EPI_ISL_413691	2020-01	2020-03-09	Asia / China / Weifang
EPI_ISL_413858	2020-01-30	2020-03-09	Asia / China / Guangdong
EPI_ISL_413855	2020-02-07	2020-03-09	Asia / China / Guangdong
EPI_ISL_413861	2020-02-01	2020-03-09	Asia / China / Guangdong
EPI_ISL_413854	2020-01-30	2020-03-09	Asia / China / Guangdong
EPI_ISL_413851	2020-01-30	2020-03-09	Asia / China / Guangdong
EPI_ISL_413852	2020-01-30	2020-03-09	Asia / China / Guangdong
EPI_ISL_413863	2020-02-01	2020-03-09	Asia / China / Guangdong
EPI_ISL_413867	2020-02-05	2020-03-09	Asia / China / Guangdong
EPI_ISL_413693	2020-01	2020-03-09	Asia / China / Weifang
EPI_ISL_413884	2020-02-01	2020-03-09	Asia / China / Guangdong
EPI_ISL_413692	2020-01	2020-03-09	Asia / China / Weifang
EPI_ISL_413875	2020-02-10	2020-03-09	Asia / China / Guangdong
EPI_ISL_413864	2020-02-09	2020-03-09	Asia / China / Guangdong
EPI_ISL_414006	2020-02-28	2020-03-10	Europe / United Kingdom / England
EPI_ISL_414007	2020-02-28	2020-03-10	Europe / United Kingdom / England
EPI_ISL_413999	2020-02-27	2020-03-10	Europe / Switzerland / Aargau
EPI_ISL_413996	2020-02-24	2020-03-10	Europe / Switzerland / Ticino
EPI_ISL_414011	2020-02-26	2020-03-10	Europe / United Kingdom / England
EPI_ISL_414020	2020-02-27	2020-03-10	Europe / Switzerland / Geneva
EPI_ISL_414008	2020-02-27	2020-03-10	Europe / United Kingdom / England
EPI_ISL_414005	2020-02-25	2020-03-10	Europe / United Kingdom / England
EPI_ISL_414012	2020-02-27	2020-03-10	Europe / United Kingdom / England
EPI_ISL_414010	2020-02-26	2020-03-10	Europe / United Kingdom / England
EPI_ISL_414021	2020-02-27	2020-03-10	Europe / Switzerland / Basel-Landschaft
EPI_ISL_413997	2020-02-26	2020-03-10	Europe / Switzerland / Geneva
EPI_ISL_414015	2020-02-29	2020-03-10	South America / Brazil / Sao Paulo / Sao Paulo
EPI_ISL_414016	2020-02-29	2020-03-10	South America / Brazil / Sao Paulo / Sao Paulo
EPI_ISL_414019	2020-02-27	2020-03-10	Europe / Switzerland / Geneva
EPI_ISL_414022	2020-02-27	2020-03-10	Europe / Switzerland / Geneva
EPI_ISL_414009	2020-02-25	2020-03-10	Europe / United Kingdom / England
EPI_ISL_414040	2020-02-05	2020-03-11	Europe / United Kingdom / England
EPI_ISL_414042	2020-02-08	2020-03-11	Europe / United Kingdom / England
EPI_ISL_414044	2020-02-08	2020-03-11	Europe / United Kingdom / England
EPI_ISL_414041	2020-02-08	2020-03-11	Europe / United Kingdom / England
EPI_ISL_414043	2020-02-07	2020-03-11	Europe / United Kingdom / England
EPI_ISL_414498	2020-02-26	2020-03-12	Europe / Germany / North Rhine-Westphalia / Heinsberg District
EPI_ISL_414482	2020-02-18	2020-03-12	North America / USA
EPI_ISL_414481	2020-02-21	2020-03-12	North America / USA
EPI_ISL_414480	2020-02-21	2020-03-12	North America / USA
EPI_ISL_414479	2020-02-18	2020-03-12	North America / USA
EPI_ISL_414379	2020-02-18	2020-03-12	Asia / Singapore
EPI_ISL_414380	2020-02-13	2020-03-12	Asia / Singapore
EPI_ISL_434560	2020-01	2020-03-12	Asia / Hong Kong
EPI_ISL_414414	2020-02-29	2020-03-12	Oceania / Australia / Queensland / Gold Coast
EPI_ISL_414485	2020-02-24	2020-03-12	North America / USA
EPI_ISL_414476	2020-02-29	2020-03-12	North America / USA / New York
EPI_ISL_414378	2020-02-17	2020-03-12	Asia / Singapore
EPI_ISL_414497	2020-02-25	2020-03-12	Europe / Germany / North Rhine-Westphalia / Heinsberg District
EPI_ISL_414499	2020-02-26	2020-03-12	Europe / Germany / North Rhine-Westphalia / Heinsberg District
EPI_ISL_414483	2020-02-17	2020-03-12	North America / USA
EPI_ISL_414484	2020-02-17	2020-03-12	North America / USA
EPI_ISL_414527	2020-02-09	2020-03-13	Asia / Hong Kong
EPI_ISL_414528	2020-02-10	2020-03-13	Asia / Hong Kong
EPI_ISL_414519	2020-02-24	2020-03-13	Asia / Hong Kong
EPI_ISL_414517	2020-02-25	2020-03-13	Asia / Hong Kong
EPI_ISL_414522	2020-02-28	2020-03-13	Europe / United Kingdom / England
EPI_ISL_414523	2020-02-27	2020-03-13	Europe / United Kingdom / England
EPI_ISL_414508	2020-02-27	2020-03-13	Europe / Germany / North Rhine-Westphalia / Heinsberg District
EPI_ISL_414509	2020-02-28	2020-03-13	Europe / Germany / North Rhine-Westphalia / Heinsberg District
EPI_ISL_414505	2020-02-27	2020-03-13	Europe / Germany / North Rhine-Westphalia / Heinsberg District
EPI_ISL_414571	2020-02-22	2020-03-13	Asia / Hong Kong
EPI_ISL_414569	2020-02-12	2020-03-13	Asia / Hong Kong
EPI_ISL_418269	2020-01-22	2020-03-14	Asia / Vietnam / Ho Chi Minh City
EPI_ISL_414600	2020-02-26	2020-03-14	Europe / France / Grand Est / Strasbourg
EPI_ISL_414623	2020-02-25	2020-03-15	Europe / France / Grand Est / Strasbourg
EPI_ISL_414624	2020-02-26	2020-03-15	Europe / France / Normandie / Rouen
EPI_ISL_414626	2020-02-29	2020-03-15	Europe / France / Hauts-de-France / Crépy en Valois
EPI_ISL_414625	2020-02-26	2020-03-15	Europe / France / Pays-de-la-Loire / Nantes
EPI_ISL_415140	2020-02-29	2020-03-16	Europe / United Kingdom / England
EPI_ISL_415136	2020-02-29	2020-03-16	Europe / United Kingdom / England
EPI_ISL_415134	2020-02-29	2020-03-16	Europe / United Kingdom / England
EPI_ISL_415133	2020-02-29	2020-03-16	Europe / United Kingdom / England
EPI_ISL_415128	2020-02-29	2020-03-16	South America / Brazil / Espirito Santo / Vila Velha
EPI_ISL_415159	2020-02-29	2020-03-16	Europe / Belgium / Leuven
EPI_ISL_414941	2020-01-30	2020-03-16	Asia / China / Shandong
EPI_ISL_414937	2020-01-26	2020-03-16	Asia / China / Shandong
EPI_ISL_414939	2020-01-25	2020-03-16	Asia / China / Shandong
EPI_ISL_415141	2020-02-29	2020-03-16	Europe / United Kingdom / England
EPI_ISL_414692	2020-02-25	2020-03-16	Asia / China / Guangdong / Guangzhou
EPI_ISL_414691	2020-02-25	2020-03-16	Asia / China / Guangdong / Guangzhou
EPI_ISL_414940	2020-01-25	2020-03-16	Asia / China / Shandong
EPI_ISL_414689	2020-02-25	2020-03-16	Asia / China / Guangdong / Guangzhou
EPI_ISL_414686	2020-02-27	2020-03-16	Asia / China / Guangdong / Guangzhou
EPI_ISL_414663	2020-02-25	2020-03-16	Asia / China / Guangdong / Guangzhou
EPI_ISL_414687	2020-02-25	2020-03-16	Asia / China / Guangdong / Guangzhou
EPI_ISL_414690	2020-02-25	2020-03-16	Asia / China / Guangdong / Guangzhou
EPI_ISL_414938	2020-01-24	2020-03-16	Asia / China / Shandong
EPI_ISL_415144	2020-02-27	2020-03-16	Europe / United Kingdom / England
EPI_ISL_414936	2020-01-23	2020-03-16	Asia / China / Shandong
EPI_ISL_415129	2020-02-29	2020-03-16	Europe / United Kingdom / England
EPI_ISL_415457	2020-02-29	2020-03-17	Europe / Switzerland / Aargau
EPI_ISL_415455	2020-02-28	2020-03-17	Europe / Switzerland / Geneva
EPI_ISL_415459	2020-02-29	2020-03-17	Europe / Switzerland / Geneva
EPI_ISL_415454	2020-02-28	2020-03-17	Europe / Switzerland / Geneva
EPI_ISL_415456	2020-02-29	2020-03-17	Europe / Switzerland / Bern
EPI_ISL_415644	2020-02-28	2020-03-18	Asia / Georgia / Tbilisi
EPI_ISL_415578	2020-02-27	2020-03-18	North America / Canada / British Columbia
EPI_ISL_415641	2020-02-27	2020-03-18	Asia / Georgia / Tbilisi
EPI_ISL_415698	2020-02-27	2020-03-19	Europe / Switzerland / Grisons
EPI_ISL_420889	2020-02-14	2020-03-19	Asia / Japan
EPI_ISL_415700	2020-02-28	2020-03-19	Europe / Switzerland / Geneva
EPI_ISL_415743	2020-02-27	2020-03-19	Asia / Taiwan / Taoyuan
EPI_ISL_415742	2020-02-27	2020-03-19	Asia / Taiwan / Taoyuan
EPI_ISL_415699	2020-02-27	2020-03-19	Europe / Switzerland / Grisons
EPI_ISL_415709	2020-01-25	2020-03-19	Asia / China / Hangzhou
EPI_ISL_415741	2020-02-26	2020-03-19	Asia / Taiwan / Taoyuan
EPI_ISL_415711	2020-01-22	2020-03-19	Asia / China / Hangzhou
EPI_ISL_416411	2020-01-25	2020-03-20	Oceania / Australia / Victoria / Melbourne
EPI_ISL_416399	2020-02-13	2020-03-20	Asia / China / Shanghai
EPI_ISL_416368	2020-02-05	2020-03-20	Asia / China / Shanghai
EPI_ISL_416398	2020-02-02	2020-03-20	Asia / China / Shanghai
EPI_ISL_416397	2020-02-02	2020-03-20	Asia / China / Shanghai
EPI_ISL_416396	2020-02-10	2020-03-20	Asia / China / Shanghai
EPI_ISL_416393	2020-02-09	2020-03-20	Asia / China / Shanghai
EPI_ISL_416389	2020-01-21	2020-03-20	Asia / China / Shanghai
EPI_ISL_416316	2020-01-25	2020-03-20	Asia / China / Shanghai
EPI_ISL_416415	2020-02-08	2020-03-20	Oceania / Australia / Victoria / Melbourne
EPI_ISL_416365	2020-01-30	2020-03-20	Asia / China / Shanghai
EPI_ISL_416364	2020-02-08	2020-03-20	Asia / China / Shanghai
EPI_ISL_416363	2020-02-08	2020-03-20	Asia / China / Shanghai
EPI_ISL_416362	2020-02-02	2020-03-20	Asia / China / Shanghai
EPI_ISL_416361	2020-02-01	2020-03-20	Asia / China / Shanghai
EPI_ISL_416330	2020-02-02	2020-03-20	Asia / China / Shanghai
EPI_ISL_416359	2020-02-06	2020-03-20	Asia / China / Shanghai
EPI_ISL_416384	2020-02-04	2020-03-20	Asia / China / Shanghai
EPI_ISL_416380	2020-02-09	2020-03-20	Asia / China / Shanghai
EPI_ISL_416400	2020-02-02	2020-03-20	Asia / China / Shanghai
EPI_ISL_416402	2020-02-11	2020-03-20	Asia / China / Shanghai
EPI_ISL_416376	2020-02-05	2020-03-20	Asia / China / Shanghai
EPI_ISL_416401	2020-02-02	2020-03-20	Asia / China / Shanghai
EPI_ISL_416379	2020-02-01	2020-03-20	Asia / China / Shanghai
EPI_ISL_416367	2020-02-01	2020-03-20	Asia / China / Shanghai
EPI_ISL_416370	2020-02-01	2020-03-20	Asia / China / Shanghai
EPI_ISL_416325	2020-02-02	2020-03-20	Asia / China / Shanghai
EPI_ISL_416337	2020-02-04	2020-03-20	Asia / China / Shanghai
EPI_ISL_416336	2020-02-01	2020-03-20	Asia / China / Shanghai
EPI_ISL_416355	2020-02-04	2020-03-20	Asia / China / Shanghai
EPI_ISL_416335	2020-02-02	2020-03-20	Asia / China / Shanghai
EPI_ISL_416338	2020-02-01	2020-03-20	Asia / China / Shanghai
EPI_ISL_416326	2020-01-30	2020-03-20	Asia / China / Shanghai
EPI_ISL_416406	2020-02-15	2020-03-20	Asia / China / Shanghai
EPI_ISL_416377	2020-02-07	2020-03-20	Asia / China / Shanghai
EPI_ISL_416382	2020-02-08	2020-03-20	Asia / China / Shanghai
EPI_ISL_416366	2020-01-30	2020-03-20	Asia / China / Shanghai
EPI_ISL_416404	2020-02-09	2020-03-20	Asia / China / Shanghai
EPI_ISL_416410	2020-01-24	2020-03-20	Oceania / Australia / Victoria / Melbourne
EPI_ISL_416387	2020-02-01	2020-03-20	Asia / China / Shanghai
EPI_ISL_416354	2020-02-04	2020-03-20	Asia / China / Shanghai
EPI_ISL_416373	2020-02-07	2020-03-20	Asia / China / Shanghai
EPI_ISL_416352	2020-01-30	2020-03-20	Asia / China / Shanghai
EPI_ISL_416409	2020-02-02	2020-03-20	Asia / China / Shanghai
EPI_ISL_416321	2020-01-28	2020-03-20	Asia / China / Shanghai
EPI_ISL_416332	2020-01-30	2020-03-20	Asia / China / Shanghai
EPI_ISL_416324	2020-01-29	2020-03-20	Asia / China / Shanghai
EPI_ISL_416322	2020-01-29	2020-03-20	Asia / China / Shanghai
EPI_ISL_416331	2020-01-30	2020-03-20	Asia / China / Shanghai
EPI_ISL_416318	2020-01-28	2020-03-20	Asia / China / Shanghai
EPI_ISL_416317	2020-01-25	2020-03-20	Asia / China / Shanghai
EPI_ISL_416320	2020-01-28	2020-03-20	Asia / China / Shanghai
EPI_ISL_416314	2020-02-07	2020-03-20	Asia / Hong Kong
EPI_ISL_416405	2020-02-02	2020-03-20	Asia / China / Shanghai
EPI_ISL_416142	2020-02-26	2020-03-20	Europe / Denmark / Hovedstaden / Copenhagen
EPI_ISL_416353	2020-02-04	2020-03-20	Asia / China / Shanghai
EPI_ISL_416047	2020-02-02	2020-03-20	Asia / China / Hangzhou
EPI_ISL_416394	2020-02-14	2020-03-20	Asia / China / Shanghai
EPI_ISL_416390	2020-01-31	2020-03-20	Asia / China / Shanghai
EPI_ISL_416046	2020-01-24	2020-03-20	Asia / China / Hangzhou
EPI_ISL_416042	2020-01-26	2020-03-20	Asia / China / Hangzhou
EPI_ISL_416143	2020-02-28	2020-03-20	Europe / Denmark / Hovedstaden / Copenhagen
EPI_ISL_416340	2020-02-02	2020-03-20	Asia / China / Shanghai
EPI_ISL_416407	2020-02-15	2020-03-20	Asia / China / Shanghai
EPI_ISL_416369	2020-02-05	2020-03-20	Asia / China / Shanghai
EPI_ISL_416329	2020-02-01	2020-03-20	Asia / China / Shanghai
EPI_ISL_416339	2020-02-03	2020-03-20	Asia / China / Shanghai
EPI_ISL_416372	2020-02-01	2020-03-20	Asia / China / Shanghai
EPI_ISL_416044	2020-01-25	2020-03-20	Asia / China / Hangzhou
EPI_ISL_416348	2020-02-06	2020-03-20	Asia / China / Shanghai
EPI_ISL_416333	2020-01-30	2020-03-20	Asia / China / Shanghai
EPI_ISL_416381	2020-02-01	2020-03-20	Asia / China / Shanghai
EPI_ISL_416378	2020-01-30	2020-03-20	Asia / China / Shanghai
EPI_ISL_416342	2020-02-04	2020-03-20	Asia / China / Shanghai
EPI_ISL_416341	2020-02-01	2020-03-20	Asia / China / Shanghai
EPI_ISL_416403	2020-02-02	2020-03-20	Asia / China / Shanghai
EPI_ISL_416349	2020-01-30	2020-03-20	Asia / China / Shanghai
EPI_ISL_416350	2020-01-29	2020-03-20	Asia / China / Shanghai
EPI_ISL_416319	2020-01-28	2020-03-20	Asia / China / Shanghai
EPI_ISL_416334	2020-02-06	2020-03-20	Asia / China / Shanghai
EPI_ISL_416323	2020-01-29	2020-03-20	Asia / China / Shanghai
EPI_ISL_416358	2020-02-05	2020-03-20	Asia / China / Shanghai
EPI_ISL_416425	2020-02-03	2020-03-21	Asia / China / Hangzhou
EPI_ISL_416427	2020-01-24	2020-03-21	Asia / Vietnam / Thanhhoa
EPI_ISL_416429	2020-02-11	2020-03-21	Asia / Vietnam / Vinhphuc
EPI_ISL_416465	2020-02-29	2020-03-22	North America / USA / Washington / King County
EPI_ISL_434571	2020-01-22	2020-03-22	Asia / Hong Kong
EPI_ISL_416474	2020-01-28	2020-03-22	Asia / China / Hangzhou
EPI_ISL_416460	2020-02-29	2020-03-22	North America / USA / Washington / King County
EPI_ISL_416485	2020-02-27	2020-03-22	Europe / Spain / Comunitat Valenciana / Valencia
EPI_ISL_2896259	2020-02-27	2020-03-22	Asia / Georgia
EPI_ISL_416502	2020-02-26	2020-03-22	Europe / France / Bretagne / Rennes
EPI_ISL_416461	2020-02-29	2020-03-22	North America / USA / Washington / King County
EPI_ISL_416462	2020-02-24	2020-03-22	North America / USA / Washington
EPI_ISL_2896261	2020-02-28	2020-03-22	Asia / Georgia
EPI_ISL_416484	2020-02-27	2020-03-22	Europe / Spain / Comunitat Valenciana / Valencia
EPI_ISL_416473	2020-01-26	2020-03-22	Asia / China / Hangzhou
EPI_ISL_416593	2020-02-16	2020-03-23	Asia / Japan
EPI_ISL_416621	2020-02-17	2020-03-23	Asia / Japan
EPI_ISL_416566	2020-02-15	2020-03-23	Asia / Japan
EPI_ISL_416630	2020-02-17	2020-03-23	Asia / Japan
EPI_ISL_416619	2020-02-17	2020-03-23	Asia / Japan
EPI_ISL_416742	2020-02-29	2020-03-23	Europe / Czech Republic / Prague
EPI_ISL_416631	2020-02-17	2020-03-23	Asia / Japan
EPI_ISL_416606	2020-02-16	2020-03-23	Asia / Japan
EPI_ISL_416578	2020-02-15	2020-03-23	Asia / Japan
EPI_ISL_416629	2020-02-17	2020-03-23	Asia / Japan
EPI_ISL_416614	2020-02-17	2020-03-23	Asia / Japan
EPI_ISL_416625	2020-02-17	2020-03-23	Asia / Japan
EPI_ISL_416622	2020-02-17	2020-03-23	Asia / Japan
EPI_ISL_416589	2020-02-16	2020-03-23	Asia / Japan
EPI_ISL_416588	2020-02-16	2020-03-23	Asia / Japan
EPI_ISL_416627	2020-02-17	2020-03-23	Asia / Japan
EPI_ISL_416587	2020-02-16	2020-03-23	Asia / Japan
EPI_ISL_416586	2020-02-16	2020-03-23	Asia / Japan
EPI_ISL_416582	2020-02-15	2020-03-23	Asia / Japan
EPI_ISL_416581	2020-02-15	2020-03-23	Asia / Japan
EPI_ISL_416632	2020-02-17	2020-03-23	Asia / Japan
EPI_ISL_416590	2020-02-16	2020-03-23	Asia / Japan
EPI_ISL_416575	2020-02-15	2020-03-23	Asia / Japan
EPI_ISL_416634	2020-02-17	2020-03-23	Asia / Japan
EPI_ISL_416572	2020-02-15	2020-03-23	Asia / Japan
EPI_ISL_416567	2020-02-15	2020-03-23	Asia / Japan
EPI_ISL_416595	2020-02-16	2020-03-23	Asia / Japan
EPI_ISL_416829	2020-01-24	2020-03-23	Asia / Malaysia / Selangor
EPI_ISL_416885	2020-01-30	2020-03-23	Asia / Malaysia / Selangor
EPI_ISL_416579	2020-02-15	2020-03-23	Asia / Japan
EPI_ISL_416866	2020-01-24	2020-03-23	Asia / Malaysia / Selangor
EPI_ISL_416571	2020-02-15	2020-03-23	Asia / Japan
EPI_ISL_416585	2020-02-16	2020-03-23	Asia / Japan
EPI_ISL_416592	2020-02-16	2020-03-23	Asia / Japan
EPI_ISL_416597	2020-02-16	2020-03-23	Asia / Japan
EPI_ISL_416633	2020-02-17	2020-03-23	Asia / Japan
EPI_ISL_416624	2020-02-17	2020-03-23	Asia / Japan
EPI_ISL_416620	2020-02-17	2020-03-23	Asia / Japan
EPI_ISL_416599	2020-02-16	2020-03-23	Asia / Japan
EPI_ISL_416574	2020-02-15	2020-03-23	Asia / Japan
EPI_ISL_416618	2020-02-17	2020-03-23	Asia / Japan
EPI_ISL_416615	2020-02-17	2020-03-23	Asia / Japan
EPI_ISL_416626	2020-02-17	2020-03-23	Asia / Japan
EPI_ISL_416596	2020-02-16	2020-03-23	Asia / Japan
EPI_ISL_416613	2020-02-17	2020-03-23	Asia / Japan
EPI_ISL_416610	2020-02-17	2020-03-23	Asia / Japan
EPI_ISL_416609	2020-02-17	2020-03-23	Asia / Japan
EPI_ISL_416608	2020-02-17	2020-03-23	Asia / Japan
EPI_ISL_416607	2020-02-17	2020-03-23	Asia / Japan
EPI_ISL_416605	2020-02-16	2020-03-23	Asia / Japan
EPI_ISL_416604	2020-02-16	2020-03-23	Asia / Japan
EPI_ISL_416603	2020-02-16	2020-03-23	Asia / Japan
EPI_ISL_416602	2020-02-16	2020-03-23	Asia / Japan
EPI_ISL_416611	2020-02-17	2020-03-23	Asia / Japan
EPI_ISL_416594	2020-02-16	2020-03-23	Asia / Japan
EPI_ISL_416570	2020-02-15	2020-03-23	Asia / Japan
EPI_ISL_416583	2020-02-15	2020-03-23	Asia / Japan
EPI_ISL_416617	2020-02-17	2020-03-23	Asia / Japan
EPI_ISL_416565	2020-02-15	2020-03-23	Asia / Japan
EPI_ISL_416628	2020-02-17	2020-03-23	Asia / Japan
EPI_ISL_416598	2020-02-16	2020-03-23	Asia / Japan
EPI_ISL_416591	2020-02-16	2020-03-23	Asia / Japan
EPI_ISL_416577	2020-02-15	2020-03-23	Asia / Japan
EPI_ISL_416907	2020-02-06	2020-03-23	Asia / Malaysia / Selangor
EPI_ISL_416886	2020-02-04	2020-03-23	Asia / Malaysia / Selangor
EPI_ISL_416601	2020-02-16	2020-03-23	Asia / Japan
EPI_ISL_416600	2020-02-16	2020-03-23	Asia / Japan
EPI_ISL_17580884	2020-01-19	2020-03-23	North America / USA / Washington
EPI_ISL_416576	2020-02-15	2020-03-23	Asia / Japan
EPI_ISL_416612	2020-02-17	2020-03-23	Asia / Japan
EPI_ISL_416573	2020-02-15	2020-03-23	Asia / Japan
EPI_ISL_416569	2020-02-15	2020-03-23	Asia / Japan
EPI_ISL_416584	2020-02-15	2020-03-23	Asia / Japan
EPI_ISL_416580	2020-02-15	2020-03-23	Asia / Japan
EPI_ISL_417197	2020-02-09	2020-03-24	Asia / Hong Kong
EPI_ISL_417100	2020-02-29	2020-03-24	North America / USA / Washington / Snohomish County
EPI_ISL_417187	2020-02-08	2020-03-24	Asia / Hong Kong
EPI_ISL_417188	2020-02-08	2020-03-24	Asia / Hong Kong
EPI_ISL_417097	2020-02-28	2020-03-24	North America / USA / Washington
EPI_ISL_417142	2020-02-29	2020-03-24	North America / USA / Oregon / Umatilla County
EPI_ISL_417145	2020-02-29	2020-03-24	North America / USA / Washington / King County
EPI_ISL_417147	2020-02-28	2020-03-24	North America / USA / Washington / Snohomish County
EPI_ISL_417148	2020-02-28	2020-03-24	North America / USA / Washington / King County
EPI_ISL_417150	2020-02-28	2020-03-24	North America / USA / Washington / King County
EPI_ISL_417152	2020-02-28	2020-03-24	North America / USA / Washington / King County
EPI_ISL_417030	2020-01-24	2020-03-24	Oceania / Australia / New South Wales / Sydney
EPI_ISL_417151	2020-02-29	2020-03-24	North America / USA / Washington / King County
EPI_ISL_417185	2020-02-09	2020-03-24	Asia / Hong Kong
EPI_ISL_417154	2020-02-28	2020-03-24	North America / USA / Washington / King County
EPI_ISL_417193	2020-02-09	2020-03-24	Asia / Hong Kong
EPI_ISL_417146	2020-02-29	2020-03-24	North America / USA / Washington / King County
EPI_ISL_417159	2020-02-29	2020-03-24	North America / USA / Washington / King County
EPI_ISL_417166	2020-02-29	2020-03-24	North America / USA / Washington / King County
EPI_ISL_417178	2020-01-25	2020-03-24	Asia / Hong Kong
EPI_ISL_417064	2020-01-21	2020-03-24	Asia / Hong Kong
EPI_ISL_417168	2020-02-29	2020-03-24	North America / USA / Washington / King County
EPI_ISL_417134	2020-02-26	2020-03-24	North America / USA / Washington / King County
EPI_ISL_417156	2020-02-28	2020-03-24	North America / USA / Washington / King County
EPI_ISL_417108	2020-02-29	2020-03-24	North America / USA / Washington / King County
EPI_ISL_417135	2020-02-22	2020-03-24	North America / USA / Washington / King County
EPI_ISL_417093	2020-02-28	2020-03-24	North America / USA / Washington / Snohomish County
EPI_ISL_417095	2020-02-28	2020-03-24	North America / USA / Washington / King County
EPI_ISL_417096	2020-02-27	2020-03-24	North America / USA / Washington
EPI_ISL_417153	2020-02-29	2020-03-24	North America / USA / Washington / King County
EPI_ISL_417181	2020-02-05	2020-03-24	Asia / Hong Kong
EPI_ISL_417098	2020-02-29	2020-03-24	North America / USA / Washington
EPI_ISL_417149	2020-02-28	2020-03-24	North America / USA / Washington / King County
EPI_ISL_417137	2020-02-21	2020-03-24	North America / USA / Washington / King County
EPI_ISL_417160	2020-02-29	2020-03-24	North America / USA / Washington / King County
EPI_ISL_417155	2020-02-28	2020-03-24	North America / USA / Washington / King County
EPI_ISL_417101	2020-02-29	2020-03-24	North America / USA / Washington / Snohomish County
EPI_ISL_417158	2020-02-28	2020-03-24	North America / USA / Washington / King County
EPI_ISL_417161	2020-02-29	2020-03-24	North America / USA / Washington / King County
EPI_ISL_417143	2020-02-29	2020-03-24	North America / USA / Oregon / Umatilla County
EPI_ISL_417172	2020-02-29	2020-03-24	North America / USA / Washington / King County
EPI_ISL_417176	2020-01-21	2020-03-24	Asia / Hong Kong
EPI_ISL_417099	2020-02-29	2020-03-24	North America / USA / Washington
EPI_ISL_417215	2020-02-25	2020-03-25	Europe / United Kingdom / England
EPI_ISL_417318	2020-02-29	2020-03-25	North America / USA / California / Santa Clara County
EPI_ISL_17580883	2020-01-19	2020-03-25	North America / USA / Washington
EPI_ISL_417447	2020-02-24	2020-03-26	Europe / Italy / Milan
EPI_ISL_417443	2020-01-22	2020-03-26	Asia / Hong Kong
EPI_ISL_417483	2020-02-27	2020-03-26	Europe / Norway / Oslo
EPI_ISL_417445	2020-02-24	2020-03-26	Europe / Italy / Milan
EPI_ISL_417488	2020-02-29	2020-03-26	Europe / Norway / Oslo
EPI_ISL_417484	2020-02-26	2020-03-26	Europe / Norway / Oslo
EPI_ISL_417922	2020-02-28	2020-03-27	Europe / Italy / Rome
EPI_ISL_417765	2020-02-27	2020-03-27	Europe / Iceland / Reykjavik
EPI_ISL_450207	2020-02-07	2020-03-28	Europe / Germany / Bavaria
EPI_ISL_450201	2020-01	2020-03-28	Europe / Germany / Bavaria
EPI_ISL_450202	2020-01	2020-03-28	Europe / Germany / Bavaria
EPI_ISL_450203	2020-02-01	2020-03-28	Europe / Germany / Bavaria
EPI_ISL_450204	2020-02-03	2020-03-28	Europe / Germany / Bavaria
EPI_ISL_450198	2020-01-28	2020-03-28	Europe / Germany / Bavaria
EPI_ISL_450199	2020-01-29	2020-03-28	Europe / Germany / Bavaria
EPI_ISL_450200	2020-01-28	2020-03-28	Europe / Germany / Bavaria
EPI_ISL_450205	2020-01	2020-03-28	Europe / Germany / Bavaria
EPI_ISL_450206	2020-01	2020-03-28	Europe / Germany / Bavaria
EPI_ISL_450209	2020-01-30	2020-03-28	Europe / Germany / Bavaria
EPI_ISL_450208	2020-02-08	2020-03-28	Europe / Germany / Bavaria
EPI_ISL_418251	2020-02-25	2020-03-29	Europe / Spain / Madrid
EPI_ISL_418247	2020-02-26	2020-03-29	Europe / Spain / Castilla y Leon
EPI_ISL_418219	2020-02-26	2020-03-29	Europe / France / Bretagne / Brest
EPI_ISL_418218	2020-02-21	2020-03-29	Europe / France / Hauts-de-France / Compiègne
EPI_ISL_418220	2020-02-28	2020-03-29	Europe / France / Hauts-de-France / Compiègne
EPI_ISL_418206	2020-02-28	2020-03-29	Africa / Senegal / Dakar
EPI_ISL_418243	2020-02-28	2020-03-29	Europe / Spain / Andalusia
EPI_ISL_450503	2020-01-26	2020-03-30	Asia / China / Hubei / Wuhan
EPI_ISL_418271	2020-02-27	2020-03-30	Europe / Switzerland / Basel-Stadt
EPI_ISL_450504	2020-01-25	2020-03-30	Asia / China / Hubei / Wuhan
EPI_ISL_418502	2020-01-22	2020-03-30	Asia / China / Hangzhou
EPI_ISL_418512	2020-01-25	2020-03-30	Asia / China / Zhejiang / Hangzhou
EPI_ISL_418514	2020-01-25	2020-03-30	Asia / China / Zhejiang / Hangzhou
EPI_ISL_418513	2020-01-25	2020-03-30	Asia / China / Hangzhou
EPI_ISL_418510	2020-01-23	2020-03-30	Asia / China / Hangzhou
EPI_ISL_418511	2020-01-24	2020-03-30	Asia / China / Zhejiang / Hangzhou
EPI_ISL_418504	2020-01-21	2020-03-30	Asia / China / Hangzhou
EPI_ISL_450501	2020-01-26	2020-03-30	Asia / China / Hubei / Wuhan
EPI_ISL_418327	2020-01	2020-03-30	North America / Canada / Ontario
EPI_ISL_450500	2020-01-10	2020-03-30	Asia / China / Hubei / Wuhan
EPI_ISL_450502	2020-01-26	2020-03-30	Asia / China / Hubei / Wuhan
EPI_ISL_418506	2020-01-21	2020-03-30	Asia / China / Hangzhou
EPI_ISL_418515	2020-01-25	2020-03-30	Asia / China / Hangzhou
EPI_ISL_418809	2020-02-01	2020-03-30	Asia / Japan / Tokyo
EPI_ISL_418442	2020-01-21	2020-03-30	Asia / China / Hangzhou
EPI_ISL_418503	2020-01-22	2020-03-30	Asia / China / Hangzhou
EPI_ISL_450489	2020-01-25	2020-03-30	Asia / China / Hubei / Wuhan
EPI_ISL_418507	2020-01-21	2020-03-30	Asia / China / Zhejiang / Hangzhou
EPI_ISL_418509	2020-01-23	2020-03-30	Asia / China / Zhejiang / Hangzhou
EPI_ISL_418267	2020-01-22	2020-03-30	Asia / Vietnam / Ho Chi Minh City
EPI_ISL_418508	2020-01-23	2020-03-30	Asia / China / Zhejiang / Hangzhou
EPI_ISL_418441	2020-01-21	2020-03-30	Asia / China / Hangzhou
EPI_ISL_418815	2020-02-09	2020-03-31	Asia / Hong Kong
EPI_ISL_418799	2020-02-28	2020-03-31	Oceania / Australia / Queensland / Brisbane
EPI_ISL_418995	2020-02-28	2020-04-01	Asia / Singapore
EPI_ISL_419231	2020-02-19	2020-04-01	Asia / Hong Kong
EPI_ISL_418993	2020-01-29	2020-04-01	Asia / Singapore
EPI_ISL_418994	2020-01-29	2020-04-01	Asia / Singapore
EPI_ISL_419250	2020-02-26	2020-04-01	Asia / Hong Kong
EPI_ISL_418998	2020-02-14	2020-04-01	Asia / Singapore
EPI_ISL_419224	2020-02-13	2020-04-01	Asia / Hong Kong
EPI_ISL_419225	2020-02-13	2020-04-01	Asia / Hong Kong
EPI_ISL_419000	2020-02-13	2020-04-01	Asia / Singapore
EPI_ISL_418991	2020-02-04	2020-04-01	Asia / China / Hangzhou
EPI_ISL_418992	2020-02-10	2020-04-01	Asia / Singapore
EPI_ISL_419214	2020-02-10	2020-04-01	Asia / Hong Kong
EPI_ISL_419215	2020-02-10	2020-04-01	Asia / Hong Kong
EPI_ISL_419216	2020-02-10	2020-04-01	Asia / Hong Kong
EPI_ISL_419217	2020-02-10	2020-04-01	Asia / Hong Kong
EPI_ISL_419219	2020-02-10	2020-04-01	Asia / Hong Kong
EPI_ISL_419221	2020-02-11	2020-04-01	Asia / Hong Kong
EPI_ISL_419222	2020-02-11	2020-04-01	Asia / Hong Kong
EPI_ISL_418997	2020-02-06	2020-04-01	Asia / Singapore
EPI_ISL_419211	2020-02-23	2020-04-01	Asia / Israel / Ramat Gan
EPI_ISL_419227	2020-02-15	2020-04-01	Asia / Hong Kong
EPI_ISL_419228	2020-02-17	2020-04-01	Asia / Hong Kong
EPI_ISL_418996	2020-01-27	2020-04-01	Asia / Singapore
EPI_ISL_419229	2020-02-17	2020-04-01	Asia / Hong Kong
EPI_ISL_419232	2020-02-19	2020-04-01	Asia / Hong Kong
EPI_ISL_418990	2020-02-03	2020-04-01	Asia / China / Hangzhou
EPI_ISL_419245	2020-02-22	2020-04-01	Asia / Hong Kong
EPI_ISL_419247	2020-02-24	2020-04-01	Asia / Hong Kong
EPI_ISL_419252	2020-02-26	2020-04-01	Asia / Hong Kong
EPI_ISL_419226	2020-02-13	2020-04-01	Asia / Hong Kong
EPI_ISL_419562	2020-02-29	2020-04-02	Europe / Luxembourg
EPI_ISL_419559	2020-02-28	2020-04-02	North America / USA / Florida
EPI_ISL_419558	2020-02-27	2020-04-02	North America / USA / Oregon
EPI_ISL_419553	2020-02-28	2020-04-02	North America / USA / Rhode Island
EPI_ISL_419556	2020-02-29	2020-04-02	North America / USA / Georgia
EPI_ISL_419554	2020-02-26	2020-04-02	North America / USA / California
EPI_ISL_419555	2020-02-27	2020-04-02	North America / USA / Washington
EPI_ISL_419560	2020-02-28	2020-04-02	North America / USA / Florida
EPI_ISL_419557	2020-02-29	2020-04-02	North America / USA / Georgia
EPI_ISL_419832	2020-02-20	2020-04-03	Oceania / Australia / Northern Territory
EPI_ISL_419655	2020-02-26	2020-04-03	Europe / Austria / Vienna
EPI_ISL_419835	2020-02-22	2020-04-03	Oceania / Australia / Northern Territory
EPI_ISL_419831	2020-02-20	2020-04-03	Oceania / Australia / Northern Territory
EPI_ISL_419733	2020-01-31	2020-04-03	Oceania / Australia / Victoria
EPI_ISL_419656	2020-02-26	2020-04-03	Europe / Austria
EPI_ISL_420135	2020-02-28	2020-04-05	Europe / Norway
EPI_ISL_16138010	2020-01-27	2020-04-06	Asia / China / Beijing
EPI_ISL_424358	2020-01-28	2020-04-06	Asia / China / Beijing
EPI_ISL_529216	2019-12-30	2020-04-06	Asia / China / Hubei / Wuhan
EPI_ISL_424356	2020-01-25	2020-04-06	Asia / China / Beijing
EPI_ISL_529214	2019-12-30	2020-04-06	Asia / China / Hubei / Wuhan
EPI_ISL_420801	2020-02-29	2020-04-06	Asia / South Korea
EPI_ISL_420456	2020-02-22	2020-04-06	Oceania / Australia / Western Australia / Perth
EPI_ISL_424357	2020-01-28	2020-04-06	Asia / China / Beijing
EPI_ISL_424359	2020-01-27	2020-04-06	Asia / China / Beijing
EPI_ISL_420800	2020-02-29	2020-04-06	Asia / South Korea
EPI_ISL_529215	2019-12-30	2020-04-06	Asia / China / Hubei / Wuhan
EPI_ISL_420791	2020-02-29	2020-04-06	North America / USA / New Hampshire
EPI_ISL_529217	2019-12-30	2020-04-06	Asia / China / Hubei / Wuhan
EPI_ISL_529213	2019-12-30	2020-04-06	Asia / China / Hubei / Wuhan
EPI_ISL_424355	2020-01-24	2020-04-06	Asia / China / Beijing
EPI_ISL_420796	2020-02-29	2020-04-06	North America / USA / Texas
EPI_ISL_420799	2020-02-27	2020-04-06	Asia / South Korea
EPI_ISL_424360	2020-01-29	2020-04-06	Asia / China / Beijing
EPI_ISL_421257	2020-02-02	2020-04-07	Asia / China / Jiangxi / Shangrao
EPI_ISL_421232	2020-01-21	2020-04-07	Asia / China / Hangzhou
EPI_ISL_421258	2020-02-08	2020-04-07	Asia / China / Jiangxi / Shangrao
EPI_ISL_421252	2020-01-11	2020-04-07	Asia / China / Jiangxi / Pingxiang
EPI_ISL_421261	2020-01-29	2020-04-07	Asia / China / Jiangxi / Nanchang
EPI_ISL_421225	2020-01-22	2020-04-07	Asia / China / Hangzhou
EPI_ISL_421250	2020-02-03	2020-04-07	Asia / China / Jiangxi / Shangrao
EPI_ISL_421227	2020-01-21	2020-04-07	Asia / China / Hangzhou
EPI_ISL_421256	2020-01-27	2020-04-07	Asia / China / Jiangxi / Jian
EPI_ISL_421229	2020-01-21	2020-04-07	Asia / China / Hangzhou
EPI_ISL_421224	2020-01-23	2020-04-07	Asia / China / Hangzhou
EPI_ISL_421240	2020-02-05	2020-04-07	Asia / China / Jiangxi / Shangrao
EPI_ISL_421231	2020-01-21	2020-04-07	Asia / China / Hangzhou
EPI_ISL_421237	2020-01-22	2020-04-07	Asia / China / Jiangxi / Jiujiang
EPI_ISL_421242	2020-01-25	2020-04-07	Asia / China / Jiangxi / Ganzhou
EPI_ISL_421228	2020-01-21	2020-04-07	Asia / China / Hangzhou
EPI_ISL_421246	2020-02-26	2020-04-07	Asia / China / Jiangxi / Nanchang
EPI_ISL_421254	2020-02-03	2020-04-07	Asia / China / Jiangxi / Shangrao
EPI_ISL_421226	2020-01-22	2020-04-07	Asia / China / Hangzhou
EPI_ISL_421235	2020-01-20	2020-04-07	Asia / China / Hangzhou
EPI_ISL_421253	2020-01-26	2020-04-07	Asia / China / Jiangxi / Jian
EPI_ISL_421234	2020-01-21	2020-04-07	Asia / China / Hangzhou
EPI_ISL_421248	2020-01-23	2020-04-07	Asia / China / Jiangxi / Nanchang
EPI_ISL_421259	2020-01-27	2020-04-07	Asia / China / Jiangxi / Pingxiang
EPI_ISL_421251	2020-02-03	2020-04-07	Asia / China / Jiangxi / Shangrao
EPI_ISL_421241	2020-01-30	2020-04-07	Asia / China / Jiangxi / Nanchang
EPI_ISL_421247	2020-01-27	2020-04-07	Asia / China / Jiangxi / Nanchang
EPI_ISL_421233	2020-01-21	2020-04-07	Asia / China / Hangzhou
EPI_ISL_421236	2020-01-20	2020-04-07	Asia / China / Hangzhou
EPI_ISL_421238	2020-01-29	2020-04-07	Asia / China / Jiangxi / Nanchang
EPI_ISL_421230	2020-01-21	2020-04-07	Asia / China / Hangzhou
EPI_ISL_421262	2020-01-29	2020-04-07	Asia / China / Jiangxi / Nanchang
EPI_ISL_421244	2020-01-22	2020-04-07	Asia / China / Jiangxi / Shangrao
EPI_ISL_421239	2020-01-26	2020-04-07	Asia / China / Jiangxi / Shangrao
EPI_ISL_421260	2020-01-26	2020-04-07	Asia / China / Jiangxi / Xinyu
EPI_ISL_421249	2020-01-25	2020-04-07	Asia / China / Jiangxi / Xinyu
EPI_ISL_421243	2020-01-21	2020-04-07	Asia / China / Jiangxi / Nanchang
EPI_ISL_422425	2020-01-24	2020-04-10	Asia / China / Zhejiang
EPI_ISL_422428	2020-02-06	2020-04-10	Asia / Singapore
EPI_ISL_422429	2020-02-16	2020-04-10	Asia / Singapore
EPI_ISL_425178	2020-02-28	2020-04-14	Europe / Spain / Comunitat Valenciana / Valencia
EPI_ISL_425118	2020-01-30	2020-04-14	Asia / South Korea
EPI_ISL_425117	2020-02-23	2020-04-14	Asia / South Korea
EPI_ISL_425177	2020-01-23	2020-04-14	North America / Canada / Ontario
EPI_ISL_426169	2020-02-05	2020-04-15	Asia / South Korea
EPI_ISL_426182	2020-02-09	2020-04-15	Asia / South Korea
EPI_ISL_426183	2020-02-23	2020-04-15	Asia / South Korea
EPI_ISL_426168	2020-02-02	2020-04-15	Asia / South Korea
EPI_ISL_426181	2020-02-23	2020-04-15	Asia / South Korea
EPI_ISL_426187	2020-02-12	2020-04-15	Asia / South Korea
EPI_ISL_426164	2020-02-02	2020-04-15	Asia / South Korea
EPI_ISL_426167	2020-02-23	2020-04-15	Asia / South Korea
EPI_ISL_426166	2020-02-04	2020-04-15	Asia / South Korea
EPI_ISL_426173	2020-02-07	2020-04-15	Asia / South Korea
EPI_ISL_426171	2020-02-05	2020-04-15	Asia / South Korea
EPI_ISL_426180	2020-02-05	2020-04-15	Asia / South Korea
EPI_ISL_427810	2020-02-18	2020-04-19	Asia / South Korea
EPI_ISL_427809	2020-02-26	2020-04-19	Asia / South Korea
EPI_ISL_427812	2020-02-19	2020-04-19	Asia / South Korea
EPI_ISL_427643	2020-02-28	2020-04-19	Oceania / Australia / New South Wales / Sydney
EPI_ISL_427811	2020-02-18	2020-04-19	Asia / South Korea
EPI_ISL_427813	2020-02-18	2020-04-19	Asia / South Korea
EPI_ISL_434570	2020-01-29	2020-04-20	Asia / Hong Kong
EPI_ISL_428468	2020-01-26	2020-04-21	Asia / China / Guangdong / Dongguan
EPI_ISL_428455	2020-01-23	2020-04-21	Asia / China / Guangdong / Yangjiang
EPI_ISL_428462	2020-02-17	2020-04-21	Asia / China / Guangdong / Guangzhou
EPI_ISL_428488	2020-01-31	2020-04-21	Asia / Taiwan
EPI_ISL_428447	2020-01-21	2020-04-21	Asia / China / Guangdong / Shenzhen
EPI_ISL_428472	2020-01-28	2020-04-21	Asia / China / Guangdong / Zhuhai
EPI_ISL_428470	2020-01-27	2020-04-21	Asia / China / Guangdong / Shantou
EPI_ISL_428473	2020-01-27	2020-04-21	Asia / China / Guangdong / Zhuhai
EPI_ISL_428442	2020-01-30	2020-04-21	Asia / China / Guangdong / Shanwei
EPI_ISL_428446	2020-01-31	2020-04-21	Asia / China / Guangdong / Zhuhai
EPI_ISL_428464	2020-01-25	2020-04-21	Asia / China / Guangdong / Zhanjiang
EPI_ISL_428457	2020-01-23	2020-04-21	Asia / China / Guangdong / Huizhou
EPI_ISL_428466	2020-01-26	2020-04-21	Asia / China / Guangdong / Dongguan
EPI_ISL_428476	2020-01-28	2020-04-21	Asia / China / Guangdong / Huizhou
EPI_ISL_428456	2020-01-22	2020-04-21	Asia / China / Guangdong / Shenzhen
EPI_ISL_428478	2020-01-29	2020-04-21	Asia / China / Guangdong / Dongguan
EPI_ISL_428460	2020-01-23	2020-04-21	Asia / China / Guangdong / Guangzhou
EPI_ISL_428444	2020-01-30	2020-04-21	Asia / China / Guangdong / Huizhou
EPI_ISL_428454	2020-01-22	2020-04-21	Asia / China / Guangdong / Huizhou
EPI_ISL_428461	2020-01-24	2020-04-21	Asia / China / Guangdong / Huizhou
EPI_ISL_428449	2020-01-20	2020-04-21	Asia / China / Guangdong / Zhanjiang
EPI_ISL_428489	2020-01-31	2020-04-21	Asia / Taiwan
EPI_ISL_428474	2020-01-28	2020-04-21	Asia / China / Guangdong / Huizhou
EPI_ISL_428477	2020-01-28	2020-04-21	Asia / China / Guangdong / Foshan
EPI_ISL_428469	2020-01-27	2020-04-21	Asia / China / Guangdong / Zhongshan
EPI_ISL_428445	2020-01-30	2020-04-21	Asia / China / Guangdong / Huizhou
EPI_ISL_428465	2020-01-24	2020-04-21	Asia / China / Guangdong / Shenzhen
EPI_ISL_428475	2020-01-28	2020-04-21	Asia / China / Guangdong / Huizhou
EPI_ISL_428448	2020-01-21	2020-04-21	Asia / China / Guangdong / Shenzhen
EPI_ISL_428458	2020-02-06	2020-04-21	Asia / China / Guangdong / Guangzhou
EPI_ISL_428452	2020-01-23	2020-04-21	Asia / China / Guangdong / Shaoguan
EPI_ISL_428441	2020-01-29	2020-04-21	Asia / China / Guangdong / Huizhou
EPI_ISL_428471	2020-01-27	2020-04-21	Asia / China / Guangdong / Shantou
EPI_ISL_428467	2020-01-26	2020-04-21	Asia / China / Guangdong / Dongguan
EPI_ISL_428463	2020-02-17	2020-04-21	Asia / China / Guangdong / Guangzhou
EPI_ISL_428443	2020-01-21	2020-04-21	Asia / China / Guangdong / Guangzhou
EPI_ISL_428830	2020-02-27	2020-04-22	Asia / Singapore
EPI_ISL_428822	2020-02-16	2020-04-22	Asia / Singapore
EPI_ISL_429093	2020-02-08	2020-04-23	Asia / China / Guangzhou
EPI_ISL_429076	2020-02-07	2020-04-23	Asia / China / Guangzhou
EPI_ISL_429086	2020-02-01	2020-04-23	Asia / China / Guangzhou
EPI_ISL_429101	2020-01-27	2020-04-23	Asia / China / Guangzhou
EPI_ISL_429102	2020-01-27	2020-04-23	Asia / China / Guangzhou
EPI_ISL_429088	2020-02-01	2020-04-23	Asia / China / Guangzhou
EPI_ISL_429090	2020-02-08	2020-04-23	Asia / China / Guangzhou
EPI_ISL_429083	2020-02-05	2020-04-23	Asia / China / Guangzhou
EPI_ISL_429091	2020-02-08	2020-04-23	Asia / China / Guangzhou
EPI_ISL_429080	2020-02-05	2020-04-23	Asia / China / Guangzhou
EPI_ISL_429075	2020-02-07	2020-04-23	Asia / China / Guangzhou
EPI_ISL_429104	2020-02-01	2020-04-23	Asia / China / Guangzhou
EPI_ISL_429079	2020-02-05	2020-04-23	Asia / China / Guangzhou
EPI_ISL_429084	2020-02-05	2020-04-23	Asia / China / Guangzhou
EPI_ISL_429089	2020-02-08	2020-04-23	Asia / China / Guangzhou
EPI_ISL_429096	2020-01-29	2020-04-23	Asia / China / Guangzhou
EPI_ISL_429078	2020-02-07	2020-04-23	Asia / China / Guangzhou
EPI_ISL_429092	2020-02-08	2020-04-23	Asia / China / Guangzhou
EPI_ISL_429098	2020-01-29	2020-04-23	Asia / China / Guangzhou
EPI_ISL_429077	2020-02-07	2020-04-23	Asia / China / Guangzhou
EPI_ISL_429097	2020-01-29	2020-04-23	Asia / China / Guangzhou
EPI_ISL_429082	2020-02-05	2020-04-23	Asia / China / Guangzhou
EPI_ISL_429105	2020-01-29	2020-04-23	Asia / China / Guangzhou
EPI_ISL_429085	2020-02-01	2020-04-23	Asia / China / Guangzhou
EPI_ISL_429094	2020-02-08	2020-04-23	Asia / China / Guangzhou
EPI_ISL_429095	2020-02-08	2020-04-23	Asia / China / Guangzhou
EPI_ISL_429100	2020-01-27	2020-04-23	Asia / China / Guangzhou
EPI_ISL_429081	2020-02-05	2020-04-23	Asia / China / Guangzhou
EPI_ISL_429103	2020-02-09	2020-04-23	Asia / China / Guangzhou
EPI_ISL_429074	2020-02-07	2020-04-23	Asia / China / Guangzhou
EPI_ISL_429853	2020-01-28	2020-04-24	Asia / China / Zhejiang / Lishui
EPI_ISL_429854	2020-02-01	2020-04-24	Asia / China / Zhejiang / Lishui
EPI_ISL_429968	2020-02-21	2020-04-24	Europe / France / Hauts-de-France / Compiègne
EPI_ISL_429852	2020-01-25	2020-04-24	Asia / China / Zhejiang / Lishui
EPI_ISL_430272	2020-02-28	2020-04-26	North America / USA / Washington / King County
EPI_ISL_430281	2020-02-29	2020-04-26	North America / USA / Washington / King County
EPI_ISL_430295	2020-02-25	2020-04-26	North America / USA / Washington / King County
EPI_ISL_430131	2020-02-22	2020-04-26	North America / USA / Washington / King County
EPI_ISL_430126	2020-02-26	2020-04-26	North America / USA / Washington / King County
EPI_ISL_430135	2020-02-29	2020-04-26	North America / USA / Washington / King County
EPI_ISL_430160	2020-02-29	2020-04-26	North America / USA / Washington
EPI_ISL_430292	2020-02-24	2020-04-26	North America / USA / Washington / Snohomish County
EPI_ISL_430273	2020-02-29	2020-04-26	North America / USA / Washington / King County
EPI_ISL_430442	2020-02-29	2020-04-27	Asia / Malaysia
EPI_ISL_430444	2020-02-12	2020-04-27	Asia / Malaysia
EPI_ISL_430730	2020-01-31	2020-04-27	Asia / China / Beijing
EPI_ISL_430729	2020-02-07	2020-04-27	Asia / China / Beijing
EPI_ISL_430724	2020-02-08	2020-04-27	Asia / China / Beijing
EPI_ISL_430728	2020-02-02	2020-04-27	Asia / China / Beijing
EPI_ISL_430733	2020-02-04	2020-04-27	Asia / China / Beijing
EPI_ISL_430725	2020-01-29	2020-04-27	Asia / China / Beijing
EPI_ISL_430469	2020-02-29	2020-04-27	Europe / Greece / Athens
EPI_ISL_430736	2020-01-29	2020-04-27	Asia / China / Beijing
EPI_ISL_430722	2020-01-29	2020-04-27	Asia / China / Beijing
EPI_ISL_430738	2020-02-05	2020-04-27	Asia / China / Beijing
EPI_ISL_430735	2020-01-24	2020-04-27	Asia / China / Beijing
EPI_ISL_430731	2020-02-04	2020-04-27	Asia / China / Beijing
EPI_ISL_430742	2020-01-29	2020-04-27	Asia / China / Beijing
EPI_ISL_430441	2020-02-29	2020-04-27	Asia / Malaysia
EPI_ISL_430734	2020-01-24	2020-04-27	Asia / China / Beijing
EPI_ISL_430741	2020-02-10	2020-04-27	Asia / China / Beijing
EPI_ISL_430737	2020-02-25	2020-04-27	Asia / China / Beijing
EPI_ISL_430443	2020-01-28	2020-04-27	Asia / Malaysia
EPI_ISL_430740	2020-02-07	2020-04-27	Asia / China / Beijing
EPI_ISL_434534	2019-12-30	2020-04-28	Asia / China / Hubei / Wuhan
EPI_ISL_430847	2020-02-27	2020-04-28	Europe / Sweden / Stockholm
EPI_ISL_431785	2020-01-23	2020-04-29	Asia / China / Fujian
EPI_ISL_450442	2020-02-24	2020-04-29	Asia / China / Henan
EPI_ISL_605929	2020-02-24	2020-04-30	Asia / China / Henan
EPI_ISL_605930	2020-02-24	2020-04-30	Asia / China / Henan
EPI_ISL_434694	2020-01-22	2020-05-01	Asia / Thailand / Samut Prakan
EPI_ISL_434693	2020-01-16	2020-05-01	Asia / Thailand / Nonthaburi
EPI_ISL_434692	2020-01-05	2020-05-01	Asia / Thailand / Nonthaburi
EPI_ISL_435138	2020-02-25	2020-05-03	Asia / United Arab Emirates
EPI_ISL_435135	2020-02-25	2020-05-03	Asia / United Arab Emirates
EPI_ISL_435131	2020-02-25	2020-05-03	Asia / United Arab Emirates
EPI_ISL_435137	2020-01-29	2020-05-03	Asia / United Arab Emirates
EPI_ISL_435134	2020-02-08	2020-05-03	Asia / United Arab Emirates
EPI_ISL_435139	2020-02-25	2020-05-03	Asia / United Arab Emirates
EPI_ISL_450409	2020-01-30	2020-05-05	Asia / Hong Kong
EPI_ISL_450412	2020-01-30	2020-05-05	Asia / Hong Kong
EPI_ISL_450410	2020-01-31	2020-05-05	Asia / Hong Kong
EPI_ISL_450408	2020-01-24	2020-05-05	Asia / Hong Kong
EPI_ISL_435583	2020-02-29	2020-05-05	North America / USA / California / Santa Clara County
EPI_ISL_435587	2020-02-29	2020-05-05	North America / USA / California / Santa Clara County
EPI_ISL_450411	2020-02-02	2020-05-05	Asia / Hong Kong
EPI_ISL_435580	2020-02-26	2020-05-05	North America / USA / California / Santa Clara County
EPI_ISL_436361	2020-02-29	2020-05-06	Europe / Spain / Comunitat Valenciana / Valencia / Valencia
EPI_ISL_437620	2020-01-25	2020-05-08	Asia / Thailand
EPI_ISL_437617	2020-02-03	2020-05-08	Asia / Thailand
EPI_ISL_437621	2020-01-25	2020-05-08	Asia / Thailand
EPI_ISL_437615	2020-02-22	2020-05-08	Asia / Thailand
EPI_ISL_437612	2020-01-23	2020-05-08	Asia / Thailand
[truncated: 1,180 more rows]

## Sheet: S7
Table S7. Descriptions and functionality of parameters embedded in PORT-EK.
[truncated: 7 more rows]

[truncated: 9 more sheets: S8, S9, S10, S11, S12, S13, S14, S15, S16]
